# Supplementary material for: De novo generation of the NPM-ALK fusion recapitulates the pleiotropic phenotypes of ALK+ ALCL pathogenesis and reveals the ROR2 receptor as target for tumor cells
Source: Mol Cancer. 2022 Mar 4;21:65. doi: 10.1186/s12943-022-01520-0 (PMC8895835; doi:10.1186/s12943-022-01520-0)
Supplement: Supplementary file 1 — Additional file 1. Supplementary Data. [file 12943_2022_1520_MOESM1_ESM.zip]

Archive with 6 entries (6 files):
- Additional file/Supl-TableS1.xlsx
- Additional file/Supl-TableS10.xlsx
- Additional file/Supl-TableS2.xlsx
- Additional file/Supl-TableS3toS4.xlsx
- Additional file/Supl-TableS5toS9.xlsx
- Additional file/SupplementaryData-MolCancer-Revised.docx
