# Supplementary material for: De novo generation of the NPM-ALK fusion recapitulates the pleiotropic phenotypes of ALK+ ALCL pathogenesis and reveals the ROR2 receptor as target for tumor cells
Source: Mol Cancer. 2022 Mar 4;21:65. doi: 10.1186/s12943-022-01520-0 (PMC8895835; doi:10.1186/s12943-022-01520-0)
Supplement: Supplementary file 1 — Additional file 1. Supplementary Data. [file 12943_2022_1520_MOESM1_ESM.zip › Additional file/Supl-TableS1.xlsx]

## Sheet: Experiments
in vitro					in vivo
Donor	CD4 enriched	Immunophenotype (at day 20)	> 2 months survival	Time survival	Cells	Immunophenotype	Clonality	Injection (time post transfection)	Number of mice	Tumors	Mouse name
1	NO	CD8, DN, (CD4)	YES	3 months
	YES *	CD4, DN, (CD8)	YES	3 months
2	NO	CD8, (CD4)	YES	3 months
	YES*	CD4, CD8	YES	3 months
3	NO	CD8, (CD4), (DP)	YES	3 months
	YES*	CD4, CD8, DN, (DP)	YES	3 months
4	NO	CD8, (CD4)	YES	3 months
	YES *	CD4, CD8	YES	3 months
5	NO	DN	YES	4-5 months
6	NO	CD8	YES	3 months
7	NO	-	NO	< 1 month
8	NO	-	NO	< 1 month
9	NO	CD8, DN	YES	2.5 months
	YES	CD4	YES	2.5 months
10	NO	CD8	YES	2.5 months
	YES	CD4	YES	2.5 months
11	YES	CD4	YES (NA1)	Established cell line: ALKIma1	NA1	CD4	oligo	1 month, 7 days	2	YES (2/2)	#148, #150
					NA1 IIr	CD4	-	-	2	YES (2/2)	#418, #443
					ALKIma1	CD4	1	> 6 months	4	YES (4/4)	#41, #42, #44, #46
	YES	CD4, (DP)	YES (NA2)	4 months	NA2	CD4, DP	oligo	1 month , 7 days	3	YES (3/3)	#159, #167, #175
12	YES	CD4	YES (NA3)	3 months	NA3	CD4	oligo	1 month	4	NO (0/4)	#138, #212, #218, #149
								2.5 months	3	NO (0/3)	#215, #157, #158
13	NO	CD8	YES	5 months	63-1	CD8	oligo	1 month	3	NO (0/3)	#442, #445, #449
					63-2	CD8	oligo	1 month	2	NO (0/2)	#188, #127
14	YES	CD4,CD8	YES (NA4)	1.5 months (lockdown)	Injection NA4E	CD4, CD8	Around 100	20 days	3	YES (2/3)	#923, #925, #927
15	CD8+ (depleted CD4+)	CD8	All injected in mice		Injection NA5ECD8	CD8	Around 100	15 days	3	YES (4/4)	#780, #781, #794, #791
	*(7 days post transfection)	DN: double negative
	Lockdown: mach 2019 Covid2019
