# Supplementary material for: De novo generation of the NPM-ALK fusion recapitulates the pleiotropic phenotypes of ALK+ ALCL pathogenesis and reveals the ROR2 receptor as target for tumor cells
Source: Mol Cancer. 2022 Mar 4;21:65. doi: 10.1186/s12943-022-01520-0 (PMC8895835; doi:10.1186/s12943-022-01520-0)
Supplement: Supplementary file 1 — Additional file 1. Supplementary Data. [file 12943_2022_1520_MOESM1_ESM.zip › Additional file/Supl-TableS10.xlsx]

## Sheet: Variants summary
CONDITION (samples)	VARIANT (HG38)	SYMBOL	REF	ALT	# reads REF	# reads ALT	TYPE	PROTEIN	CONSEQUENCE	ONCOGENIC CLASSIFICATION	BOOSTDM_DS	BOOSTDM SCORE	CANCER GENE	COSMIC VARIANT	Observation
NA_IN VIVO-CD3+_mice #159	chr11:44244195 C>T	EXT2	C	T	35	14	SNV	L722F	missense_variant	predicted	driver (oncodriveMUT)			.
NA_IN VIVO_CD3+_mice #175	chr11:44244195 C>T	EXT2	C	T	31	16	SNV	L722F	missense_variant	predicted	driver (oncodriveMUT)			.
	chr20:63661469-63661469 GCT>-	RTEL1	GCT	-	33	6	DEL	A92-	inframe_deletion	predicted	driver (oncodriveMUT)			.
	chr2:29222588 A>G	ALK	A	G	15	6	SNV	F1127L	missense_variant	predicted	driver (boostDM: non-tissue-specific model)	0.935083		COSV101202915	Not a hospot mutation, natural variant in position 1128
NA_IN VIVO-CD3-_mice #159	chr11:44244195 C>T	EXT2	C	T	29	18	SNV	L722F	missense_variant	predicted	driver (oncodriveMUT)			.
	chr4:152411453-152411453 CTC>-	FBXW7	CTC	-	20	5	DEL	E117-	inframe_deletion	predicted	driver (oncodriveMUT)			.
NA_IN VIVO-CD3-_mice #175	chr12:88118528-88118528 T>-	CEP290	T	-	16	6	DEL	I556X	frameshift_variant	predicted	driver (oncodriveMUT)		NO	.
	chr17:7906951 C>G	CHD3	C	G	42	15	SNV	S1588C	missense_variant	predicted	driver (oncodriveMUT)		NO	COSV57878679
NA_IN VIVO-CD3-_mice #175	chr11:44244195 C>T	EXT2	C	T	9	6	SNV	L722F	missense_variant	predicted	driver (oncodriveMUT)			.
	chr13:72763546-72763546 T>-	DIS3	T	-	7	5	DEL	I678X	frameshift_variant	predicted	driver (oncodriveMUT)			.
	chr6:31356688 C>T	HLA-B	C	T	141	37	SNV	G115R	missense_variant	predicted	driver (oncodriveMUT)			COSV69521417
	chr7:152151497 A>G	KMT2C	A	G	19	5	SNV	V4204A	missense_variant	predicted	driver (oncodriveMUT)			.
NA_IN VITRO	chr6:31356688 C>T	HLA-B	C	T	113	35	SNV	G115R	missense_variant	predicted	driver (oncodriveMUT)			COSV69521417
	chr9:35075961 C>A	FANCG	C	A	7	14	SNV	--	splice_donor_variant	predicted	driver (oncodriveMUT)		NO	.
NA_IN VITRO	chr15:90887211 A>G	FES	A	G	10	12	SNV	D170G	missense_variant	predicted	driver (oncodriveMUT)		NO	.
	chr4:82864522-82864522 TGC>-	SEC31A	TGC	-	59	8	DEL	QH424-425H	inframe_deletion	predicted	driver (oncodriveMUT)		NO	.
	chr6:31356688 C>T	HLA-B	C	T	98	36	SNV	G115R	missense_variant	predicted	driver (oncodriveMUT)			COSV69521417
NA_IN VITRO	chr17:39727784 C>G	ERBB2	C	G	6	5	SNV	P1170A	missense_variant	predicted	driver (boostDM: non-tissue-specific model)	0.937718		COSV54064104	dbSNP: rs1136201
	chr22:40418874 C>T	MRTFA	C	T	44	57	SNV	D622N	missense_variant	predicted	driver (oncodriveMUT)		NO	COSV105278414
	chr6:29944193 G>A	HLA-A	G	A	170	765	SNV	G231S	missense_variant	predicted	driver (boostDM: non-tissue-specific model)	0.976707		COSV65137221
