# Supplementary material for: De novo generation of the NPM-ALK fusion recapitulates the pleiotropic phenotypes of ALK+ ALCL pathogenesis and reveals the ROR2 receptor as target for tumor cells
Source: Mol Cancer. 2022 Mar 4;21:65. doi: 10.1186/s12943-022-01520-0 (PMC8895835; doi:10.1186/s12943-022-01520-0)
Supplement: Supplementary file 1 — Additional file 1. Supplementary Data. [file 12943_2022_1520_MOESM1_ESM.zip › Additional file/Supl-TableS3toS4.xlsx]

## Sheet: S3-Genes CD3neg_vs_CD3pos
Supplementary Table 3 : Differentially expressed genes in CD3- vs CD3+ in vivo tumor cells
symbol_gene	gene_id	baseMean	log2FoldChange	lfcSE	pvalue	padj
CD3G	ENSG00000160654	1483.43	-4.6494	0.29363	4.62091e-58	6.66567e-54
CEP55	ENSG00000138180	246.672	2.91265	0.236484	2.99422e-36	2.15958e-32
MKI67	ENSG00000148773	1592.82	3.30286	0.279273	1.42962e-33	6.87411e-30
TYMS	ENSG00000176890	395.474	3.07045	0.271725	7.35651e-31	2.65294e-27
RRM2	ENSG00000171848	621.709	3.34989	0.317469	3.61624e-27	1.04329e-23
TOP2A	ENSG00000131747	546.714	2.42112	0.246068	3.69526e-24	8.88403e-21
DLGAP5	ENSG00000126787	106.096	3.43904	0.352909	1.71011e-23	3.52405e-20
KIF4A	ENSG00000090889	145.469	3.29786	0.347979	1.35343e-22	2.4404e-19
KIF18B	ENSG00000186185	125.437	2.9956	0.317689	2.26467e-22	3.62976e-19
PLK1	ENSG00000166851	227.502	2.16745	0.231847	4.82153e-22	6.95505e-19
PRR11	ENSG00000068489	166.893	2.3218	0.253805	2.6382e-21	3.45964e-18
MYBL2	ENSG00000101057	695.199	3.97812	0.438172	5.55516e-21	6.67776e-18
GTSE1	ENSG00000075218	113.955	3.01546	0.340645	6.3033e-20	6.99423e-17
TRIB1	ENSG00000173334	532.081	1.70353	0.195201	1.25569e-19	1.29381e-16
DOC2B	ENSG00000272636	465.518	13.5537	3.26031	1.59503e-19	1.53389e-16
TIMM22	ENSG00000177370	149.702	-11.9653	3.14412	1.31724e-18	1.18758e-15
KIF14	ENSG00000118193	105.999	2.83982	0.341368	6.26181e-18	5.31333e-15
CCNA2	ENSG00000145386	213.655	1.94115	0.236352	1.16091e-17	9.30337e-15
NCAPG	ENSG00000109805	133.886	2.211	0.269991	1.46194e-17	1.10992e-14
HTRA3	ENSG00000170801	2827.54	2.97592	0.368262	3.11082e-17	2.24368e-14
TROAP	ENSG00000135451	102.565	2.89542	0.362084	5.2091e-17	3.57816e-14
CKAP2L	ENSG00000169607	95.5343	2.7763	0.347698	8.83821e-17	5.79505e-14
APOBEC3B	ENSG00000179750	168.451	2.3914	0.306252	2.38517e-16	1.49592e-13
KIF11	ENSG00000138160	263.623	1.91251	0.244782	2.97131e-16	1.78588e-13
ESPL1	ENSG00000135476	183.497	2.51366	0.328214	7.57998e-16	4.37365e-13
TK1	ENSG00000167900	203.295	2.71393	0.356495	1.53816e-15	8.53384e-13
UHRF1	ENSG00000276043	353.405	2.97989	0.393262	1.8121e-15	9.68131e-13
FOXM1	ENSG00000111206	229.687	2.32996	0.311719	2.99502e-15	1.54297e-12
TNR	ENSG00000116147	158.774	3.775	0.506413	4.37458e-15	2.17598e-12
CCNB2	ENSG00000157456	153.018	3.14689	0.429472	1.19027e-14	5.7232e-12
BIRC5	ENSG00000089685	188.655	2.51969	0.345259	1.76091e-14	8.19391e-12
HJURP	ENSG00000123485	101.409	2.78208	0.382376	1.8726e-14	8.44134e-12
KIF20A	ENSG00000112984	135.566	2.77875	0.382964	2.28673e-14	9.99577e-12
RESF1	ENSG00000174718	11701.5	-0.780833	0.109011	6.54095e-14	2.77509e-11
CDCA5	ENSG00000146670	138.776	2.25035	0.325049	2.70168e-13	1.11348e-10
MYO7A	ENSG00000137474	631.708	2.95809	0.438898	7.6312e-13	3.05778e-10
TOX2	ENSG00000124191	1066.11	2.04805	0.305725	9.7018e-13	3.78239e-10
MCM10	ENSG00000065328	54.6261	2.83966	0.422463	1.18343e-12	4.49238e-10
AURKB	ENSG00000178999	111.878	2.55692	0.384892	1.28754e-12	4.76224e-10
ASPM	ENSG00000066279	359.036	2.43365	0.366084	1.34565e-12	4.85276e-10
LIF	ENSG00000128342	172.669	2.25781	0.340875	1.59348e-12	5.60634e-10
NEK2	ENSG00000117650	62.3835	2.68074	0.403848	1.78092e-12	6.1166e-10
OSM	ENSG00000099985	230.479	2.18134	0.332004	2.60306e-12	8.73234e-10
KRT86	ENSG00000170442	117.054	3.3022	0.515025	6.0731e-12	1.99101e-09
E2F8	ENSG00000129173	65.9889	3.35651	0.533127	1.37639e-11	4.41209e-09
BATF3	ENSG00000123685	672.389	2.53743	0.404023	1.56488e-11	4.90725e-09
HAVCR2	ENSG00000135077	546.277	2.30587	0.36851	1.75459e-11	5.29493e-09
DTL	ENSG00000143476	100.769	2.52271	0.401729	1.76192e-11	5.29493e-09
CDCA3	ENSG00000111665	83.5448	2.35867	0.383416	3.53023e-11	1.03926e-08
RAD51	ENSG00000051180	69.6784	2.13624	0.353692	8.0808e-11	2.33131e-08
KIF2C	ENSG00000142945	147.548	1.73041	0.290154	1.03388e-10	2.92426e-08
ZWINT	ENSG00000122952	132.685	2.34476	0.399897	2.03837e-10	5.65452e-08
TNFRSF11A	ENSG00000141655	70.8579	2.30154	0.395409	2.45888e-10	6.69233e-08
TPX2	ENSG00000088325	387.527	2.03095	0.35368	4.17098e-10	1.09394e-07
CENPF	ENSG00000117724	441.052	2.79697	0.487529	4.10887e-10	1.09394e-07
CDT1	ENSG00000167513	141.329	2.39812	0.419238	5.49156e-10	1.41457e-07
MELK	ENSG00000165304	116.091	1.79302	0.316362	6.94739e-10	1.75818e-07
TICRR	ENSG00000140534	46.3195	2.46503	0.435448	7.47732e-10	1.84546e-07
TCN2	ENSG00000185339	515.948	2.47662	0.438854	7.54814e-10	1.84546e-07
ANLN	ENSG00000011426	170.814	2.44051	0.446532	1.86733e-09	4.48937e-07
KIFC1	ENSG00000237649	131.96	2.54429	0.457684	2.00764e-09	4.74756e-07
IGFBP7	ENSG00000163453	5989.97	1.60024	0.294179	2.22895e-09	5.1859e-07
TEAD3	ENSG00000007866	1320.94	1.55823	0.288171	3.11281e-09	7.12735e-07
TRIP13	ENSG00000071539	109.906	1.83974	0.342919	4.09215e-09	9.22332e-07
BCL11B	ENSG00000127152	5579.11	-0.755342	0.140064	5.04232e-09	1.11901e-06
PRRC2A	ENSG00000204469	51.8298	9.78827	3.05812	5.85821e-09	1.28037e-06
ASAP1	ENSG00000153317	1482.12	-0.835804	0.156577	6.21169e-09	1.3177e-06
DUSP14	ENSG00000276023	23.2989	8.55469	2.79121	6.12731e-09	1.3177e-06
BUB1B	ENSG00000156970	96.7482	2.39394	0.457579	6.50433e-09	1.35978e-06
ITPKB	ENSG00000143772	2204.71	-0.744225	0.141371	9.92002e-09	2.03581e-06
TRABD2B	ENSG00000269113	51.6677	2.69575	0.523969	1.01614e-08	2.03581e-06
AC240274.1	ENSG00000271254	291.242	0.961431	0.183814	1.01266e-08	2.03581e-06
ORAI3	ENSG00000175938	522.548	1.16606	0.224632	1.11128e-08	2.19592e-06
AC027237.1	ENSG00000137807	143.158	2.38208	0.468617	1.43567e-08	2.79858e-06
HSPB1	ENSG00000106211	2054.94	1.42802	0.278706	1.48983e-08	2.86544e-06
CD3E	ENSG00000198851	8232.01	-1.38251	0.276872	2.71824e-08	5.15928e-06
NUF2	ENSG00000143228	96.0375	1.71436	0.343488	3.00364e-08	5.62622e-06
MYO10	ENSG00000145555	371.978	1.68857	0.339771	3.04225e-08	5.62622e-06
AL035461.3	ENSG00000286235	15.7041	-0.00673586	0.180734	3.0923e-08	5.64638e-06
FAM102A	ENSG00000167106	947.013	-2.3218	0.470241	3.20691e-08	5.78246e-06
TXNIP	ENSG00000265972	8620.04	-1.37149	0.276399	3.34996e-08	5.96582e-06
KIF15	ENSG00000163808	78.7301	2.41052	0.490231	3.47629e-08	6.11531e-06
MCM4	ENSG00000104738	723.308	1.03879	0.208956	3.68206e-08	6.39925e-06
CDCA8	ENSG00000134690	112.554	1.4586	0.297401	4.39541e-08	7.54807e-06
HIST2H2AA3	ENSG00000203812	22.9794	0.00706389	0.180748	4.92676e-08	8.361e-06
MORC2	ENSG00000133422	1619.76	-0.772059	0.156336	5.33571e-08	8.94972e-06
CCNB1	ENSG00000134057	175.011	2.02758	0.418485	5.84785e-08	9.696e-06
AC140134.1	ENSG00000179978	17.5892	0.00702725	0.180745	8.40724e-08	1.37812e-05
ANPEP	ENSG00000166825	1551.67	2.14626	0.453633	1.05e-07	1.70183e-05
SRGN	ENSG00000122862	4704.97	0.666474	0.138627	1.18364e-07	1.89711e-05
DRD2	ENSG00000149295	120.05	2.24347	0.482539	1.24979e-07	1.98112e-05
CRISPLD2	ENSG00000103196	1124.11	1.48424	0.317683	1.40708e-07	2.20621e-05
MYO1E	ENSG00000157483	673.856	2.08573	0.44894	1.58552e-07	2.45925e-05
RASD1	ENSG00000108551	2226.28	1.72877	0.380295	2.39692e-07	3.67825e-05
NUSAP1	ENSG00000137804	208.92	1.77485	0.393548	2.49677e-07	3.79115e-05
CRACR2B	ENSG00000177685	118.31	1.4591	0.322849	2.70493e-07	4.06445e-05
VCL	ENSG00000035403	5185.4	-0.761261	0.163812	2.73841e-07	4.07233e-05
CENPA	ENSG00000115163	49.3399	2.23236	0.497916	2.86796e-07	4.20623e-05
CDCA2	ENSG00000184661	48.5125	2.43093	0.539587	2.88677e-07	4.20623e-05
HSPG2	ENSG00000142798	1732.21	1.09746	0.241575	2.91881e-07	4.21039e-05
GALE	ENSG00000117308	577.692	1.22866	0.27207	3.14302e-07	4.48892e-05
RASGRP1	ENSG00000172575	427.994	-1.87354	0.418145	3.19716e-07	4.52148e-05
IL17RA	ENSG00000177663	6143.89	-0.588828	0.127704	3.5637e-07	4.99091e-05
RGS6	ENSG00000182732	73.1522	2.02586	0.460999	4.10154e-07	5.68891e-05
EHD3	ENSG00000013016	1458.16	1.65967	0.374716	4.31068e-07	5.86618e-05
CAVIN3	ENSG00000170955	231.49	1.62026	0.365238	4.30505e-07	5.86618e-05
ORC1	ENSG00000085840	72.95	1.82333	0.415509	4.67629e-07	6.30425e-05
PKMYT1	ENSG00000127564	100.858	2.92854	0.663954	4.8247e-07	6.44411e-05
SHCBP1	ENSG00000171241	121.725	2.39431	0.550146	4.87682e-07	6.45396e-05
S1PR1	ENSG00000170989	9039.99	-0.72318	0.161819	5.47961e-07	7.18577e-05
E2F7	ENSG00000165891	46.1517	2.51258	0.573739	5.59537e-07	7.27145e-05
CIP2A	ENSG00000163507	78.8331	1.64323	0.376787	5.95696e-07	7.67225e-05
ATP9A	ENSG00000054793	398.053	1.45015	0.333313	6.28222e-07	8.01956e-05
TNFRSF8	ENSG00000120949	1738.54	2.4879	0.576064	6.46989e-07	8.18668e-05
FUCA2	ENSG00000001036	555.216	1.00168	0.229213	6.86736e-07	8.61406e-05
UGGT2	ENSG00000102595	83.5816	1.60368	0.369979	7.25632e-07	8.97491e-05
UBE2C	ENSG00000175063	110.375	2.28885	0.530892	7.27948e-07	8.97491e-05
PLEKHG3	ENSG00000126822	14962.6	-0.831551	0.190217	7.44216e-07	9.09772e-05
DEPDC1	ENSG00000024526	40.1947	1.95803	0.45439	8.06595e-07	9.77742e-05
CENPM	ENSG00000100162	63.1305	1.90351	0.449795	8.68731e-07	0.000104429
PBK	ENSG00000168078	37.3189	2.34025	0.549663	1.01894e-06	0.000121473
CBX7	ENSG00000100307	1103.59	-0.680744	0.156925	1.06594e-06	0.000126035
ESCO2	ENSG00000171320	41.5799	1.93141	0.458443	1.17324e-06	0.000137594
TTK	ENSG00000112742	76.4609	2.02286	0.483126	1.21448e-06	0.000141106
STMN1	ENSG00000117632	447.854	1.49575	0.35646	1.23254e-06	0.000141106
CDKN1A	ENSG00000124762	1384.95	1.10914	0.262659	1.22673e-06	0.000141106
KANK2	ENSG00000197256	327.297	1.21758	0.289608	1.29542e-06	0.000147137
FAM220A	ENSG00000178397	66.3737	-0.0599844	0.195879	1.39782e-06	0.000157528
CDKN3	ENSG00000100526	62.5239	1.64798	0.396526	1.43863e-06	0.00016087
WFS1	ENSG00000109501	1165.44	1.38997	0.334463	1.4585e-06	0.000161837
HMMR	ENSG00000072571	68.5732	1.6971	0.413363	1.47947e-06	0.000162911
SPAG5	ENSG00000076382	221.971	1.21474	0.292064	1.50552e-06	0.000164524
RAB20	ENSG00000139832	288.013	1.1526	0.276568	1.52467e-06	0.000165363
ABCA5	ENSG00000154265	404.889	-0.783165	0.188882	2.15917e-06	0.000232433
SLC1A4	ENSG00000115902	828.756	1.17215	0.287369	2.23257e-06	0.000238554
CTNNAL1	ENSG00000119326	285.871	0.77697	0.188265	2.39873e-06	0.000252729
PKIG	ENSG00000168734	1263.03	1.05269	0.258594	2.40027e-06	0.000252729
MRNIP	ENSG00000161010	922.615	-0.633674	0.152535	2.54673e-06	0.000266207
RRAD	ENSG00000166592	174.278	2.07046	0.51769	2.68605e-06	0.00027875
SLC37A2	ENSG00000134955	156.233	1.39778	0.348602	2.71188e-06	0.00027942
HKDC1	ENSG00000156510	183.099	-1.50714	0.376753	2.77715e-06	0.000284116
FCMR	ENSG00000162894	191.312	-1.56163	0.395973	3.39026e-06	0.000344398
CDC6	ENSG00000094804	68.3932	1.89691	0.48203	3.67232e-06	0.000370442
DDX21	ENSG00000165732	2066.45	-0.553001	0.134638	3.7201e-06	0.000372656
CDC45	ENSG00000093009	71.1742	2.31254	0.598715	3.85993e-06	0.000383429
ORAI2	ENSG00000160991	1148.19	0.7949	0.198667	3.8808e-06	0.000383429
TOGARAM2	ENSG00000189350	958.952	1.04859	0.266714	4.30482e-06	0.000422429
KRT81	ENSG00000205426	29.1449	3.15197	0.806876	4.35379e-06	0.000424347
BUB1	ENSG00000169679	160.823	1.59139	0.410859	4.4717e-06	0.000432914
HECA	ENSG00000112406	4927.75	-0.532156	0.130686	4.54739e-06	0.000437307
GLIPR2	ENSG00000122694	2344.31	-1.28555	0.333253	5.07352e-06	0.000484673
FAM167A	ENSG00000154319	186.28	1.81762	0.475023	5.23555e-06	0.00049686
RAB30	ENSG00000137502	90.3927	-1.09863	0.284672	5.43107e-06	0.000512047
SDSL	ENSG00000139410	49.7485	1.48102	0.386335	5.57488e-06	0.000522192
RECQL4	ENSG00000160957	173.134	1.21552	0.316378	5.84839e-06	0.000544277
RNF215	ENSG00000099999	277.721	0.777195	0.199127	5.9753e-06	0.000552524
CENPN	ENSG00000166451	87.1559	1.12023	0.292086	6.29071e-06	0.000577984
TMEM200A	ENSG00000164484	70.2489	1.42022	0.373906	6.49528e-06	0.000593003
SLC22A3	ENSG00000146477	597.659	-0.735075	0.189122	6.56114e-06	0.000595248
KIF18A	ENSG00000121621	115.233	1.44411	0.382456	6.65192e-06	0.000597962
RNF157	ENSG00000141576	930.3	1.38028	0.364438	6.67396e-06	0.000597962
SPC24	ENSG00000161888	76.6174	1.84085	0.4894	6.74961e-06	0.000601007
DEPDC1B	ENSG00000035499	52.0194	1.59548	0.421641	6.96725e-06	0.00061658
NCAPH	ENSG00000121152	308.434	1.57573	0.419376	7.13528e-06	0.0006276
GIMAP4	ENSG00000133574	1106.18	-1.56571	0.417858	7.28657e-06	0.000633185
CREG1	ENSG00000143162	608.057	0.855549	0.222824	7.26623e-06	0.000633185
ETV1	ENSG00000006468	880.484	0.834682	0.218028	7.61258e-06	0.000645991
FHOD3	ENSG00000134775	78.2505	1.59472	0.426142	7.61306e-06	0.000645991
FURIN	ENSG00000140564	23864.3	1.13581	0.299164	7.60032e-06	0.000645991
TC2N	ENSG00000165929	4561.91	-1.13058	0.299749	7.48675e-06	0.000645991
BST2	ENSG00000130303	1478.2	0.898832	0.236021	7.73366e-06	0.000652386
GIMAP7	ENSG00000179144	445.993	-1.615	0.438428	9.12365e-06	0.000765167
ATP8B2	ENSG00000143515	7067.85	-0.983081	0.262235	9.2235e-06	0.000769069
ST3GAL5	ENSG00000115525	433.156	1.03059	0.276349	9.78868e-06	0.000811504
AP002956.1	ENSG00000076706	2893.65	1.0082	0.270543	9.86812e-06	0.000813415
FAM173A	ENSG00000103254	136.969	1.03763	0.278667	1.00007e-05	0.000819663
IFI30	ENSG00000216490	1120.48	0.985474	0.264805	1.02819e-05	0.000837946
KCNA2	ENSG00000177301	380.365	-1.55404	0.425522	1.04088e-05	0.000843525
CNTNAP1	ENSG00000108797	2151.73	-1.84046	0.507736	1.07834e-05	0.000859392
RMI2	ENSG00000175643	36.3468	1.68819	0.458522	1.07552e-05	0.000859392
KBTBD12	ENSG00000187715	42.0361	2.35617	0.659254	1.07377e-05	0.000859392
AC119396.1	ENSG00000263264	425.125	-0.933044	0.251475	1.09686e-05	0.000869354
HIST1H1C	ENSG00000187837	234.491	1.11404	0.304436	1.17736e-05	0.000926363
PLA2G4B	ENSG00000243708	171.783	-1.26343	0.345881	1.18163e-05	0.000926363
CCDC3	ENSG00000151468	912.512	1.55584	0.430656	1.24082e-05	0.000967508
KIAA0040	ENSG00000235750	2081.67	-0.767026	0.206601	1.26232e-05	0.000978977
IL4I1	ENSG00000104951	495.483	1.32423	0.365411	1.29476e-05	0.000991991
SLC29A1	ENSG00000112759	287.343	0.926873	0.252432	1.29191e-05	0.000991991
CHEK1	ENSG00000149554	146.033	1.52001	0.422089	1.29973e-05	0.000991991
SMPDL3A	ENSG00000172594	95.4544	1.23524	0.339132	1.30929e-05	0.00099403
AURKA	ENSG00000087586	119.22	1.36134	0.378917	1.36603e-05	0.00103167
RIOK2	ENSG00000058729	286.592	-0.685059	0.184889	1.43019e-05	0.00106894
CCNF	ENSG00000162063	310.151	0.831322	0.226766	1.42376e-05	0.00106894
TNS3	ENSG00000136205	6668.47	0.83795	0.229645	1.51267e-05	0.00112475
MASTL	ENSG00000120539	220.796	0.780544	0.213305	1.5555e-05	0.00115067
MCM6	ENSG00000076003	534.555	0.840653	0.231418	1.60972e-05	0.0011847
ADCY6	ENSG00000174233	122.713	1.38172	0.392	1.62256e-05	0.00118809
ZNF26	ENSG00000198393	436.82	-0.711446	0.194467	1.68207e-05	0.00122545
GRAP2	ENSG00000100351	24.9218	2.30489	0.660357	1.69683e-05	0.00122999
MYC	ENSG00000136997	821.762	-1.30396	0.369005	1.73659e-05	0.00125251
SLFN11	ENSG00000172716	1651.27	-0.526958	0.142846	2.16271e-05	0.00155209
H2AFX	ENSG00000188486	657.793	1.27823	0.36818	2.23119e-05	0.00159332
CLSPN	ENSG00000092853	186.18	1.12717	0.324791	2.32627e-05	0.00165303
SH3KBP1	ENSG00000147010	763.646	-1.0687	0.307181	2.34233e-05	0.00165628
SLC16A3	ENSG00000141526	7441.42	0.71527	0.204088	2.38078e-05	0.00167525
COL16A1	ENSG00000084636	409.352	1.23552	0.359431	2.53712e-05	0.0017766
LAMB3	ENSG00000196878	838.702	0.93057	0.266894	2.56277e-05	0.00178589
STIL	ENSG00000123473	127.947	1.15313	0.333853	2.62861e-05	0.00182297
VANGL1	ENSG00000173218	483.765	0.85518	0.245499	2.72084e-05	0.0018779
GPR171	ENSG00000174946	50.9682	-2.08413	0.620476	2.7788e-05	0.00190877
MCM2	ENSG00000073111	554.057	0.923578	0.266911	2.80705e-05	0.00190999
CDC20	ENSG00000117399	184.762	2.23285	0.667276	2.80349e-05	0.00190999
SPRY4	ENSG00000187678	118.49	1.21892	0.358424	2.87324e-05	0.00194584
PTTG1	ENSG00000164611	155.542	1.20931	0.353876	2.91602e-05	0.00196559
DSCC1	ENSG00000136982	39.9189	1.84548	0.55085	3.15946e-05	0.00211978
ALDOC	ENSG00000109107	477.379	1.04299	0.311137	3.81018e-05	0.00254453
ASF1B	ENSG00000105011	117.729	1.76519	0.537829	3.93218e-05	0.0026139
FBXO6	ENSG00000116663	407.393	0.622879	0.179728	3.97932e-05	0.0026331
MIPEP	ENSG00000027001	279.044	1.06706	0.32133	4.15279e-05	0.00273534
PDE7A	ENSG00000205268	5567.01	-0.588627	0.169602	4.17293e-05	0.00273612
TLN2	ENSG00000171914	91.882	1.4845	0.455707	4.23791e-05	0.00276615
HMGB3	ENSG00000029993	246.761	1.91089	0.590711	4.33067e-05	0.00280226
RIPOR2	ENSG00000111913	7628.58	-0.734539	0.216879	4.33209e-05	0.00280226
CCDC184	ENSG00000177875	23.8961	-1.93013	0.592432	4.45887e-05	0.00287139
GLCE	ENSG00000138604	395.403	0.826205	0.247138	4.54624e-05	0.00291464
SYK	ENSG00000165025	2832.06	0.570256	0.165818	4.95378e-05	0.00316187
TST	ENSG00000128311	123.375	0.9103	0.275865	5.08828e-05	0.00323341
JAML	ENSG00000160593	1922.9	-1.81781	0.572868	5.17307e-05	0.00327287
TPM4	ENSG00000167460	19586	0.672574	0.200323	5.32659e-05	0.00335529
ARHGAP11A	ENSG00000198826	451.724	0.985765	0.305141	5.94494e-05	0.00372851
MAPK7	ENSG00000166484	530.75	-0.853965	0.263962	6.37049e-05	0.00397811
EVL	ENSG00000196405	15842.4	-0.881802	0.274145	6.55015e-05	0.00407267
BDNF	ENSG00000176697	33.6693	1.55779	0.492929	6.68708e-05	0.00413996
SH3PXD2B	ENSG00000174705	399.194	1.48351	0.47411	6.83849e-05	0.00421561
CLIP2	ENSG00000106665	890.804	1.22233	0.390637	6.96087e-05	0.00427279
TRIM7	ENSG00000146054	388.508	0.837197	0.259989	7.00012e-05	0.00427867
ASL	ENSG00000126522	365.328	0.675277	0.206939	7.31332e-05	0.00445125
LAPTM5	ENSG00000162511	39493.4	0.641147	0.204772	7.55368e-05	0.00457823
IL13RA1	ENSG00000131724	491.828	1.28447	0.414632	7.62432e-05	0.00460171
ZBTB24	ENSG00000112365	748.218	-0.490794	0.147528	7.82487e-05	0.00470307
EMP1	ENSG00000134531	962.699	1.18712	0.381097	7.92775e-05	0.00474514
GIMAP8	ENSG00000171115	260.106	-1.38934	0.452547	8.13546e-05	0.00482938
DHFR	ENSG00000228716	588.256	0.78494	0.245831	8.11165e-05	0.00482938
E2F1	ENSG00000101412	166.568	1.68004	0.553201	8.48159e-05	0.00501422
PCLAF	ENSG00000166803	53.4088	1.80288	0.591566	8.75553e-05	0.00515504
FES	ENSG00000182511	678.844	1.76346	0.582733	8.98999e-05	0.00527157
SMOX	ENSG00000088826	905.295	1.01263	0.32846	9.39506e-05	0.00548679
AC106795.1	ENSG00000170089	486.03	-0.679805	0.213562	9.68418e-05	0.00563283
IFI27L2	ENSG00000119632	323.61	0.659203	0.207613	0.00010108	0.00584417
LRRC75B	ENSG00000178026	92.7718	1.4822	0.494484	0.000101285	0.00584417
SLC16A5	ENSG00000170190	261.952	0.786936	0.25228	0.000101741	0.00584705
PITPNM2	ENSG00000090975	526.806	1.31087	0.438177	0.000107237	0.00613846
AC087632.1	ENSG00000259316	23.4307	2.55158	0.898581	0.00010804	0.00615999
CDK1	ENSG00000170312	91.176	1.57808	0.527668	0.000110058	0.00625035
CTSH	ENSG00000103811	3542.1	1.11187	0.36694	0.000110604	0.00625673
GIMAP5	ENSG00000196329	2570.82	-1.18297	0.396014	0.000112786	0.00635525
RASSF3	ENSG00000153179	2985.59	-0.488857	0.150113	0.000114224	0.00641121
TRIB2	ENSG00000071575	12633.5	-0.783709	0.25467	0.000115036	0.00642926
SLC16A6	ENSG00000108932	245.557	-1.01106	0.334939	0.000115437	0.00642926
SGO1	ENSG00000129810	33.019	1.61486	0.547295	0.00011682	0.00648127
NCS1	ENSG00000107130	1019.87	1.16166	0.390037	0.000119547	0.00660712
CDKN2D	ENSG00000129355	2898.99	-0.657044	0.211013	0.000120564	0.00661269
HMGB2	ENSG00000164104	1082.97	0.865555	0.284715	0.000120306	0.00661269
HMOX1	ENSG00000100292	317.927	0.946647	0.314827	0.000124343	0.0067941
FOSL1	ENSG00000175592	34.4874	1.86911	0.643864	0.000131093	0.00713593
CD93	ENSG00000125810	5967.88	0.593578	0.189534	0.00013244	0.00718212
CSF1R	ENSG00000182578	306.742	0.8949	0.298248	0.000133841	0.00722887
TRIM16	ENSG00000221926	465.062	1.15993	0.394266	0.000134304	0.00722887
SEZ6L	ENSG00000100095	118.65	1.87569	0.655505	0.000135705	0.00723571
IL2RB	ENSG00000100385	12527.3	0.934418	0.313034	0.000135329	0.00723571
DMBX1	ENSG00000197587	53.2819	2.80512	1.00026	0.000135936	0.00723571
PYGL	ENSG00000100504	287.962	1.18646	0.407386	0.000140892	0.00747191
CTSB	ENSG00000164733	14257.1	0.650438	0.215345	0.00014978	0.0079142
RHOBTB2	ENSG00000008853	133.244	1.10213	0.377557	0.000151235	0.00796194
HOXB6	ENSG00000108511	34.0446	1.63656	0.574297	0.000153768	0.00806581
AGT	ENSG00000135744	99.4163	2.26494	0.807111	0.00016044	0.00837741
ITPRIPL2	ENSG00000205730	1197.13	0.718032	0.239156	0.00016087	0.00837741
SP100	ENSG00000067066	4997.73	-0.489081	0.155755	0.000163814	0.00842021
CDC42SE2	ENSG00000158985	5337.34	-0.399818	0.122993	0.00016303	0.00842021
RACGAP1	ENSG00000161800	487.801	0.567623	0.18427	0.000164026	0.00842021
SAPCD2	ENSG00000186193	244.377	2.01935	0.726301	0.000163954	0.00842021
PEAK3	ENSG00000188305	18.9085	2.96775	1.02516	0.000168466	0.00861743
METTL7B	ENSG00000170439	31.4146	1.69006	0.597841	0.000171285	0.00867623
CRIP2	ENSG00000182809	2525.21	-1.1057	0.386816	0.000171419	0.00867623
FAM111B	ENSG00000189057	62.5345	1.53898	0.542337	0.000170697	0.00867623
ZNF548	ENSG00000188785	538.312	-0.627913	0.207539	0.000172406	0.00869564
SMCO4	ENSG00000166002	350.067	0.656775	0.218668	0.000173537	0.00872222
SPATA20	ENSG00000006282	1176.16	0.637907	0.212689	0.00018409	0.00922048
KIAA1614	ENSG00000135835	64.8019	2.2455	0.834647	0.000188302	0.0093988
TRIM52	ENSG00000183718	1346.38	-0.445372	0.141613	0.000193993	0.00964946
GIMAP1	ENSG00000213203	905.598	-1.56994	0.57009	0.000196473	0.00973926
CDKN2C	ENSG00000123080	73.1509	1.29929	0.465727	0.00019795	0.00977888
ZNF318	ENSG00000171467	2713.76	-0.477207	0.15414	0.000202651	0.00997691
C21orf91	ENSG00000154642	1564.04	-0.565118	0.187041	0.00020344	0.00998173
LEPROTL1	ENSG00000104660	1532.42	-0.463697	0.149378	0.000206504	0.0100977
CD151	ENSG00000177697	2475.53	0.741575	0.25442	0.00020883	0.0101769
FAM72D	ENSG00000215784	29.2429	1.84408	0.664328	0.000212085	0.0103007
CIT	ENSG00000122966	187.661	1.00011	0.355439	0.000216214	0.0104661
MTRNR2L6	ENSG00000270672	591.785	0.682299	0.233878	0.000219414	0.0105855
CHRD	ENSG00000090539	132.156	1.7789	0.661302	0.000231327	0.011123
LINGO4	ENSG00000213171	390.925	0.9457	0.3383	0.000232935	0.0111631
PLK4	ENSG00000142731	151.944	0.869416	0.310202	0.000238308	0.0113828
EPB41	ENSG00000159023	1593.44	-0.535149	0.179879	0.000250089	0.011906
SH2D4A	ENSG00000104611	81.9467	1.75495	0.664227	0.000256324	0.0120832
IL10RA	ENSG00000110324	4641.76	-0.873893	0.314607	0.00025523	0.0120832
HNRNPDL	ENSG00000152795	4989.79	-0.466946	0.153659	0.000255719	0.0120832
TP73	ENSG00000078900	655.561	0.951545	0.345328	0.000260599	0.0122447
GABARAPL1	ENSG00000139112	2067.5	0.622011	0.214953	0.000262363	0.0122876
ABLIM1	ENSG00000099204	4952.57	-0.514088	0.173419	0.000263946	0.0123218
DYRK2	ENSG00000127334	3069.93	-0.691575	0.243004	0.000266974	0.0123829
TMEM123	ENSG00000152558	4584.39	-0.417497	0.135693	0.000266566	0.0123829
SIX1	ENSG00000126778	170.54	1.50029	0.566233	0.00026881	0.0124203
FBXL16	ENSG00000127585	772.617	-1.15904	0.430746	0.000270363	0.0124203
ANKRD18A	ENSG00000180071	301.945	-0.966263	0.354253	0.000269943	0.0124203
OASL	ENSG00000135114	703.342	0.500048	0.167489	0.00027361	0.0125296
FAM72A	ENSG00000196550	40.4978	1.32058	0.488055	0.000280738	0.0128154
UFSP2	ENSG00000109775	474.419	-0.566432	0.195291	0.000283648	0.0129073
CCR7	ENSG00000126353	101.055	2.20315	0.854886	0.00028947	0.0131309
SHB	ENSG00000107338	178.176	0.896354	0.327419	0.000290461	0.0131345
MINPP1	ENSG00000107789	255.724	0.56358	0.194629	0.000299024	0.0134008
TNFSF10	ENSG00000121858	3386.09	-0.443216	0.147245	0.000299137	0.0134008
SNX33	ENSG00000173548	332.778	0.63061	0.221199	0.000297638	0.0134008
AC008878.3	ENSG00000268861	416.346	-0.698871	0.250359	0.000304163	0.0135838
STMN3	ENSG00000197457	1949.18	-1.07973	0.405538	0.000308955	0.0137552
RAP1GAP2	ENSG00000132359	2536.25	-1.13935	0.431053	0.000309919	0.0137557
FBXO5	ENSG00000112029	175.235	0.658697	0.233907	0.000312662	0.0138348
BMI1	ENSG00000168283	2259.53	-0.676232	0.24445	0.000325315	0.0143507
HSH2D	ENSG00000196684	6970.17	0.744462	0.271309	0.000334546	0.0147129
M6PR	ENSG00000003056	4236	-0.434415	0.1457	0.0003403	0.0149205
EFR3B	ENSG00000084710	66.7498	1.32233	0.511385	0.000341546	0.0149297
DIAPH3	ENSG00000139734	66.3551	1.63174	0.644395	0.000344345	0.0150066
CD28	ENSG00000178562	5832.54	-0.986946	0.375623	0.000350135	0.0152129
LINC01881	ENSG00000220804	71.1539	-1.03856	0.395937	0.000357864	0.0155021
ZMYM6	ENSG00000163867	885.757	-0.512357	0.178732	0.000366115	0.015812
SHISAL1	ENSG00000138944	50.0805	1.78029	0.70723	0.000371101	0.0159795
RAPGEF6	ENSG00000158987	2571.13	-0.675304	0.248092	0.000383554	0.0164666
KLF2	ENSG00000127528	12099.2	-0.490237	0.171027	0.000394353	0.0168799
MARCH9	ENSG00000139266	1159.9	-0.979445	0.380368	0.000403686	0.0172283
VSIG1	ENSG00000101842	92.1109	-1.1267	0.454073	0.000408316	0.0173745
CLEC3B	ENSG00000163815	92.26	1.37042	0.549628	0.000412037	0.0174813
NQO1	ENSG00000181019	346.101	0.82036	0.311851	0.000417751	0.0176201
L1CAM	ENSG00000198910	913.138	-0.973513	0.379461	0.000416908	0.0176201
SH3BP5	ENSG00000131370	6167.96	-0.814479	0.311791	0.000425914	0.0178866
RAMP1	ENSG00000132329	197.687	1.25134	0.498822	0.000427741	0.0178866
MYOF	ENSG00000138119	911.892	1.22162	0.486566	0.00043027	0.0178866
ATAD2	ENSG00000156802	645.283	0.592925	0.215777	0.000429644	0.0178866
PDZK1	ENSG00000174827	146.856	1.82473	0.751616	0.000429848	0.0178866
RAD54L	ENSG00000085999	44.4573	1.99133	0.859577	0.000436389	0.0180888
RNF125	ENSG00000101695	1871.5	-0.623209	0.230373	0.00044434	0.0183656
MYCBPAP	ENSG00000136449	45.1597	1.39215	0.567183	0.000451416	0.0186048
GLDC	ENSG00000178445	116.109	1.03205	0.408434	0.000456546	0.0187626
MTHFD2	ENSG00000065911	1225.8	0.773515	0.29712	0.000467765	0.0191281
CEP85L	ENSG00000111860	1736.26	-0.501887	0.179427	0.000468091	0.0191281
NRCAM	ENSG00000091129	65.0358	1.68043	0.698071	0.000471309	0.0192052
STAT5B	ENSG00000173757	7029.17	-0.385267	0.131228	0.000485427	0.0197248
TACR1	ENSG00000115353	10.9613	2.59763	1.0824	0.0005066	0.0205273
MYB	ENSG00000118513	454.894	1.11814	0.454687	0.000509056	0.020569
GAS2L1	ENSG00000185340	2895.71	0.59311	0.221376	0.000516065	0.020794
TNRC6B	ENSG00000100354	3247.7	-0.554776	0.205606	0.000519121	0.0208588
TENM2	ENSG00000145934	71.2709	1.1223	0.455458	0.00052183	0.0208679
THY1	ENSG00000154096	993.567	2.0692	0.883919	0.00052224	0.0208679
NRP2	ENSG00000118257	345.093	0.920642	0.368036	0.000526355	0.0208983
CCNA1	ENSG00000133101	1426.65	0.438692	0.154524	0.000526669	0.0208983
ARHGEF39	ENSG00000137135	57.8012	1.17252	0.480718	0.000527347	0.0208983
FBXO43	ENSG00000156509	15.1642	1.8775	0.780216	0.000534877	0.0211386
TRIM17	ENSG00000162931	589.5	-1.51388	0.642064	0.000537828	0.0211972
MND1	ENSG00000121211	13.1625	2.37193	0.983637	0.000543341	0.0213561
COL4A2	ENSG00000134871	715.969	1.78677	0.76156	0.000546768	0.0214324
SACS	ENSG00000151835	1141.09	-0.495336	0.180386	0.00055065	0.0215261
WDR62	ENSG00000075702	197.678	0.983627	0.401352	0.00056014	0.021779
LFNG	ENSG00000106003	1003.79	-0.9316	0.378876	0.000558834	0.021779
GALM	ENSG00000143891	3205.45	0.469544	0.170323	0.000586576	0.0227456
NOP58	ENSG00000055044	948.627	-0.559026	0.210864	0.000599676	0.0231912
PHKA1	ENSG00000067177	191.46	0.939858	0.387315	0.000609157	0.0233854
C12orf45	ENSG00000151131	275.247	0.657063	0.256884	0.000611407	0.0233854
ANO9	ENSG00000185101	2086.63	-0.669111	0.262286	0.000612804	0.0233854
PRC1	ENSG00000198901	329.708	0.796443	0.319786	0.000612616	0.0233854
LIME1	ENSG00000203896	1944.46	-0.408655	0.144572	0.000610279	0.0233854
POLR3E	ENSG00000058600	622.868	-0.525582	0.196428	0.000615536	0.0234277
POLR2A	ENSG00000181222	5919.96	-0.461704	0.169149	0.000633985	0.0240664
PLXNA1	ENSG00000114554	621.074	-0.603015	0.233558	0.000640585	0.0242531
CCDC74A	ENSG00000163040	117.485	1.20222	0.512258	0.00064479	0.0243484
SCCPDH	ENSG00000143653	393.595	0.587785	0.226129	0.000655681	0.0246476
SPRED2	ENSG00000198369	262.93	0.980366	0.41138	0.000656131	0.0246476
PIF1	ENSG00000140451	224.139	1.17521	0.504255	0.000659819	0.0247218
BCAT1	ENSG00000060982	1529.4	0.675026	0.267654	0.000663658	0.0247647
SCARB1	ENSG00000073060	284.998	0.935643	0.390434	0.000665617	0.0247647
NLRX1	ENSG00000160703	500.082	0.607751	0.236686	0.000666114	0.0247647
SKA3	ENSG00000165480	37.5412	1.45962	0.638653	0.000671662	0.0249067
HAL	ENSG00000084110	76.0276	1.62435	0.712172	0.000681292	0.0251991
SASH1	ENSG00000111961	284.103	1.36124	0.594425	0.000707243	0.026092
UEVLD	ENSG00000151116	460.175	0.931932	0.393712	0.000719229	0.0263378
SH2B2	ENSG00000160999	86.2177	1.16151	0.507849	0.000719383	0.0263378
PFKFB3	ENSG00000170525	4125.9	0.471728	0.175658	0.000717898	0.0263378
SLC1A5	ENSG00000105281	1806.98	0.506201	0.19223	0.000740769	0.0269838
EXOSC4	ENSG00000178896	113.752	0.824724	0.34245	0.000739886	0.0269838
ZNF597	ENSG00000167981	147.684	-0.627247	0.249643	0.000744864	0.0270647
ATN1	ENSG00000111676	1247.01	0.459659	0.171185	0.00074783	0.0271041
RRP15	ENSG00000067533	266.361	-1.17035	0.517303	0.000763356	0.0274873
SRSF7	ENSG00000115875	2749.33	-0.349313	0.122783	0.000764119	0.0274873
EML4	ENSG00000143924	5343.59	-0.518931	0.199331	0.000762166	0.0274873
ASB2	ENSG00000100628	30.4277	1.80982	0.832016	0.000768718	0.027584
COL6A5	ENSG00000172752	22.7188	1.80417	0.833081	0.000774499	0.0276761
FUCA1	ENSG00000179163	946.938	1.04623	0.454855	0.000775122	0.0276761
HLF	ENSG00000108924	88.9754	-0.160086	0.306504	0.000782418	0.0278676
ZNRF3	ENSG00000183579	72.5365	0.847083	0.357431	0.00079282	0.0281685
GLOD4	ENSG00000167699	1111.98	-0.378741	0.136252	0.000801917	0.0283579
MTCL1	ENSG00000168502	71.497	1.17824	0.524154	0.000802082	0.0283579
TMEM198	ENSG00000188760	39.7976	1.2118	0.542533	0.000832711	0.0293688
TOB1	ENSG00000141232	4799.34	-0.375818	0.138212	0.000835972	0.0294119
SLC7A5	ENSG00000103257	4005.91	0.728154	0.308132	0.000863337	0.0303008
NREP	ENSG00000134986	538.666	0.505289	0.196692	0.000881077	0.0308484
PRKAR1B	ENSG00000188191	145.536	1.06961	0.480534	0.000885087	0.0309138
RAD51AP1	ENSG00000111247	41.898	1.49193	0.686354	0.000890807	0.0310384
PDZD4	ENSG00000067840	298.116	-0.106462	0.229705	0.000893327	0.0310512
AC099489.1	ENSG00000188897	201.112	-0.863712	0.37714	0.000908058	0.0314873
ASIC1	ENSG00000110881	556.411	1.40567	0.655404	0.000943205	0.0326277
IQCE	ENSG00000106012	957.495	0.565796	0.22905	0.000949791	0.0326986
RMND5A	ENSG00000153561	1285.58	-0.409128	0.153485	0.000947798	0.0326986
TRAF4	ENSG00000076604	429.402	0.605162	0.248491	0.000960274	0.0328788
LAT2	ENSG00000086730	1765.15	0.767824	0.331236	0.000958189	0.0328788
FAM95C	ENSG00000283486	572.855	-0.906579	0.404181	0.000961863	0.0328788
NT5DC2	ENSG00000168268	176.655	1.07092	0.485476	0.000971643	0.0331346
MTMR4	ENSG00000108389	1173.87	-0.493043	0.194652	0.000984399	0.0334905
TICAM2	ENSG00000243414	108.238	0.919131	0.416563	0.00101308	0.0343852
NVL	ENSG00000143748	557.493	-0.416945	0.158486	0.00103149	0.0349277
TANGO2	ENSG00000183597	2263.05	-0.400818	0.150443	0.00104254	0.0352194
POLQ	ENSG00000051341	83.6522	1.32296	0.635187	0.00105897	0.0355422
SNX7	ENSG00000162627	106.723	1.00591	0.459254	0.00105777	0.0355422
DNAH10	ENSG00000197653	40.3344	1.91055	0.953029	0.00105949	0.0355422
R3HDM4	ENSG00000198858	5027.14	-0.387293	0.145676	0.00106435	0.0356224
ATP2B1	ENSG00000070961	1485.95	-0.672975	0.289692	0.00107476	0.0358445
SPIN4	ENSG00000186767	108.657	0.679167	0.291008	0.00107596	0.0358445
PLEKHN1	ENSG00000187583	600.063	0.508694	0.205104	0.00110652	0.0367776
NFKBIE	ENSG00000146232	215.492	0.583173	0.243988	0.00113021	0.0374787
PLCL2	ENSG00000154822	1091.3	-0.41671	0.160921	0.00115054	0.037986
NOL4L	ENSG00000197183	1457.36	-0.439864	0.172308	0.00115077	0.037986
NBPF15	ENSG00000266338	2665.55	-0.359854	0.133827	0.00115479	0.0380315
LRP5	ENSG00000162337	267.201	0.668055	0.291234	0.00118112	0.0387221
ATF7IP2	ENSG00000166669	803.775	-0.503598	0.205216	0.00117869	0.0387221
MYLIP	ENSG00000007944	1713.15	-0.342267	0.126527	0.00120578	0.0390983
THOC3	ENSG00000051596	822.939	-0.624373	0.269531	0.00120108	0.0390983
HSPA2	ENSG00000126803	280.189	0.718546	0.320344	0.00120293	0.0390983
PDLIM7	ENSG00000196923	775.792	0.508035	0.206902	0.00119866	0.0390983
AL390726.4	ENSG00000273036	97.4903	-1.38521	0.685426	0.00120615	0.0390983
COL19A1	ENSG00000082293	71.2453	1.43112	0.726149	0.00121929	0.0393473
CENPE	ENSG00000138778	214.528	0.969226	0.459771	0.00121817	0.0393473
GLIPR1	ENSG00000139278	347.352	0.776264	0.351937	0.00123231	0.0396789
IL17A	ENSG00000112115	221.601	2.37366	1.29459	0.00123585	0.0397042
QSOX1	ENSG00000116260	1722.21	0.471245	0.189951	0.0012424	0.0397194
TRIM46	ENSG00000163462	1410.2	-0.403405	0.155083	0.00123997	0.0397194
TMEM158	ENSG00000249992	237.827	1.16778	0.572073	0.00124459	0.0397194
GREB1	ENSG00000196208	68.682	0.853103	0.397119	0.00124747	0.0397236
NINJ2	ENSG00000171840	248.954	0.944611	0.447145	0.00125393	0.0398414
MGST2	ENSG00000085871	124.911	0.754613	0.341963	0.00126197	0.0400086
KCNE3	ENSG00000175538	47.7646	1.55073	0.787594	0.00127583	0.0403593
RIMKLA	ENSG00000177181	110.264	0.905306	0.429239	0.00128715	0.0406283
TCIRG1	ENSG00000110719	7291.4	0.396737	0.153797	0.00131772	0.0415023
ACE	ENSG00000159640	575.457	-1.34457	0.692423	0.00132754	0.0417206
CFAP97	ENSG00000164323	981.366	-0.383147	0.1475	0.00133184	0.0417647
USP2	ENSG00000036672	45.6574	0.977116	0.469818	0.00137144	0.0429134
CCR6	ENSG00000112486	1018.09	-0.968059	0.476474	0.0013977	0.0436404
CD27	ENSG00000139193	88.2103	-1.12212	0.56986	0.00141855	0.0441956
NT5DC3	ENSG00000111696	211.887	-0.847401	0.406478	0.00142804	0.044261
CTSL	ENSG00000135047	1542.15	0.888061	0.424065	0.00142985	0.044261
AMACR	ENSG00000242110	240.944	0.548267	0.23569	0.00142554	0.044261
AC087721.2	ENSG00000285920	240.623	0.606236	0.267927	0.00143941	0.0444615
MAD2L1	ENSG00000164109	115.389	0.771736	0.361038	0.00144705	0.044602
SSB	ENSG00000138385	1135.74	-0.374529	0.145636	0.00146764	0.0451402
THUMPD1	ENSG00000066654	1318.5	-0.427494	0.173286	0.00153214	0.0468785
DNAH1	ENSG00000114841	1763.78	-0.528729	0.23082	0.00154014	0.0468785
GNLY	ENSG00000115523	1193.57	1.86787	1.045	0.00152783	0.0468785
LRG1	ENSG00000171236	64.7108	1.02436	0.516039	0.0015378	0.0468785
SHTN1	ENSG00000187164	214.233	0.553324	0.241031	0.00154041	0.0468785
DDIAS	ENSG00000165490	29.0512	1.09948	0.555405	0.00155396	0.0471914
CA2	ENSG00000104267	690.399	0.799317	0.38574	0.00156859	0.0474359
PDCD11	ENSG00000148843	917.102	-0.484406	0.20476	0.00156567	0.0474359
PHF1	ENSG00000112511	293.706	-0.479744	0.202445	0.00158451	0.047817
KATNAL1	ENSG00000102781	1573.11	-0.375575	0.147934	0.00159871	0.0481039
CDC25C	ENSG00000158402	17.6838	2.18586	1.1851	0.00160069	0.0481039
CD40LG	ENSG00000102245	137.942	-1.29065	0.695379	0.00162565	0.0487526
PHLDA2	ENSG00000181649	46.3628	1.31162	0.698152	0.00163542	0.0489438
AK4	ENSG00000162433	348.242	0.687551	0.323898	0.00164315	0.0489718
RIOX2	ENSG00000170854	504.212	-0.540202	0.237884	0.00164079	0.0489718

## Sheet: S4-GSEA CD3neg_vs_CD3pos
Supplementary Table 4 : Gene Sets enriched in CD3- vs CD3+ in vivo tumor cells
Gene_Set	SIZE	ES	NES	NOM_p_val	FDR_q_val	FWER_p_val
HALLMARK_E2F_TARGETS	198	0.85	2.1	0	0	0
HALLMARK_G2M_CHECKPOINT	192	0.84	2.09	0	0	0
HALLMARK_MITOTIC_SPINDLE	196	0.73	1.84	0	0.003	0.009
HALLMARK_COAGULATION	116	0.74	1.81	0.001	0.003	0.013
HALLMARK_SPERMATOGENESIS	93	0.76	1.78	0.003	0.005	0.024
HALLMARK_ESTROGEN_RESPONSE_LATE	187	0.69	1.74	0	0.011	0.058
HALLMARK_GLYCOLYSIS	188	0.66	1.66	0.002	0.032	0.184
HALLMARK_EPITHELIAL_MESENCHYMAL_TRANSITION	198	0.63	1.61	0.007	0.047	0.3
HALLMARK_APICAL_SURFACE	40	0.77	1.6	0.018	0.045	0.322
HALLMARK_IL2_STAT5_SIGNALING	199	0.59	1.5	0.011	0.097	0.601
HALLMARK_MTORC1_SIGNALING	197	0.59	1.49	0.017	0.095	0.633
HALLMARK_XENOBIOTIC_METABOLISM	174	0.56	1.4	0.048	0.187	0.875
