# Supplementary material for: De novo generation of the NPM-ALK fusion recapitulates the pleiotropic phenotypes of ALK+ ALCL pathogenesis and reveals the ROR2 receptor as target for tumor cells
Source: Mol Cancer. 2022 Mar 4;21:65. doi: 10.1186/s12943-022-01520-0 (PMC8895835; doi:10.1186/s12943-022-01520-0)
Supplement: Supplementary file 1 — Additional file 1. Supplementary Data. [file 12943_2022_1520_MOESM1_ESM.zip › Additional file/Supl-TableS5toS9.xlsx]

## Sheet: S5-GSEA NA in vitro vs WT
Supplementary Table 5 : Gene Sets significantly enriched in NA in vitro vs WT
Gene_Set	SIZE	ES	NES	NOM_p_val	FDR_q_val	FWER_p_val
HALLMARK_EPITHELIAL_MESENCHYMAL_TRANSITION	199	0.56	1.95	0	0	0
HALLMARK_COAGULATION	126	0.46	1.51	0	0.134	0.217
HALLMARK_ESTROGEN_RESPONSE_LATE	191	0.43	1.49	0.003	0.118	0.277
HALLMARK_MITOTIC_SPINDLE	196	0.4	1.41	0.009	0.198	0.525
HALLMARK_APICAL_JUNCTION	194	0.4	1.39	0.011	0.19	0.593
HALLMARK_MYOGENESIS	194	0.4	1.38	0.015	0.163	0.603
HALLMARK_SPERMATOGENESIS	103	0.43	1.38	0.039	0.141	0.61
HALLMARK_PROTEIN_SECRETION	96	0.44	1.38	0.044	0.128	0.62
HALLMARK_BILE_ACID_METABOLISM	102	0.42	1.36	0.044	0.14	0.706
HALLMARK_UV_RESPONSE_DN	142	0.4	1.34	0.042	0.146	0.756
HALLMARK_ESTROGEN_RESPONSE_EARLY	195	0.38	1.34	0.029	0.14	0.774
HALLMARK_HEME_METABOLISM	187	0.37	1.3	0.035	0.171	0.863
HALLMARK_HEDGEHOG_SIGNALING	36	0.48	1.3	0.147	0.162	0.866
HALLMARK_APICAL_SURFACE	41	0.47	1.29	0.122	0.157	0.874
HALLMARK_P53_PATHWAY	194	0.37	1.28	0.063	0.16	0.899
HALLMARK_ADIPOGENESIS	197	0.36	1.26	0.053	0.179	0.939
REACTOME_EXTRACELLULAR_MATRIX_ORGANIZATION	292	0.56	2.04	0	0.008	0.008
REACTOME_LAMININ_INTERACTIONS	30	0.79	2.03	0	0.004	0.008
REACTOME_COLLAGEN_FORMATION	90	0.63	2.01	0	0.005	0.014
REACTOME_ECM_PROTEOGLYCANS	75	0.65	1.98	0	0.005	0.022
REACTOME_DEGRADATION_OF_THE_EXTRACELLULAR_MATRIX	134	0.58	1.92	0	0.015	0.077
REACTOME_ASSEMBLY_OF_COLLAGEN_FIBRILS_AND_OTHER_MULTIMERIC_STRUCTURES	61	0.62	1.83	0	0.054	0.283
REACTOME_GLYCOSPHINGOLIPID_METABOLISM	40	0.66	1.81	0.004	0.071	0.401
REACTOME_COLLAGEN_BIOSYNTHESIS_AND_MODIFYING_ENZYMES	67	0.6	1.8	0	0.069	0.432
REACTOME_ACYL_CHAIN_REMODELLING_OF_PE	26	0.71	1.75	0	0.125	0.691
REACTOME_NON_INTEGRIN_MEMBRANE_ECM_INTERACTIONS	58	0.58	1.73	0.002	0.155	0.801
REACTOME_ELASTIC_FIBRE_FORMATION	45	0.62	1.73	0.002	0.145	0.807
REACTOME_TIGHT_JUNCTION_INTERACTIONS	24	0.7	1.72	0.002	0.156	0.86
REACTOME_COLLAGEN_DEGRADATION	63	0.57	1.72	0.006	0.145	0.862
REACTOME_WNT_LIGAND_BIOGENESIS_AND_TRAFFICKING	25	0.69	1.71	0.018	0.138	0.867
REACTOME_CELLULAR_HEXOSE_TRANSPORT	16	0.75	1.71	0.008	0.145	0.895
REACTOME_MOLECULES_ASSOCIATED_WITH_ELASTIC_FIBRES	38	0.62	1.7	0	0.153	0.922
REACTOME_ACYL_CHAIN_REMODELLING_OF_PS	20	0.7	1.68	0.01	0.181	0.963
REACTOME_PLASMA_LIPOPROTEIN_REMODELING	23	0.67	1.68	0.006	0.171	0.965
REACTOME_MET_PROMOTES_CELL_MOTILITY	41	0.61	1.67	0.002	0.169	0.966
REACTOME_ACYL_CHAIN_REMODELLING_OF_PC	24	0.68	1.67	0.009	0.174	0.974
REACTOME_REGULATION_OF_TLR_BY_ENDOGENOUS_LIGAND	20	0.71	1.66	0.005	0.178	0.98
REACTOME_CROSSLINKING_OF_COLLAGEN_FIBRILS	18	0.71	1.65	0.015	0.181	0.985
REACTOME_REGULATION_OF_INSULIN_LIKE_GROWTH_FACTOR_IGF_TRANSPORT_AND_UPTAKE_BY_INSULIN_LIKE_GROWTH_FACTOR_BINDING_PROTEINS_IGFBPS	111	0.51	1.65	0	0.176	0.988
REACTOME_BILE_ACID_AND_BILE_SALT_METABOLISM	34	0.64	1.65	0.008	0.169	0.988
REACTOME_COLLAGEN_CHAIN_TRIMERIZATION	44	0.59	1.65	0.009	0.171	0.988
REACTOME_CELL_JUNCTION_ORGANIZATION	84	0.53	1.63	0	0.195	0.992
REACTOME_TRANSFERRIN_ENDOCYTOSIS_AND_RECYCLING	30	0.62	1.63	0.018	0.193	0.992

## Sheet: S6-GSEA NA in vivo vs WT
Supplementary Table 6 : Gene Sets significantly enriched in NA in vivo vs WT
Gene_Set	SIZE	ES	NES	NOM_p_val	FDR_q_val	FWER_p_val
HALLMARK_EPITHELIAL_MESENCHYMAL_TRANSITION	199	0.52	2.05	0	0	0
HALLMARK_HEDGEHOG_SIGNALING	36	0.51	1.55	0.007	0.056	0.088
HALLMARK_TGF_BETA_SIGNALING	54	0.46	1.51	0.012	0.056	0.131
HALLMARK_MYOGENESIS	194	0.37	1.49	0.006	0.051	0.154
HALLMARK_HEME_METABOLISM	187	0.35	1.43	0.006	0.071	0.26
HALLMARK_COAGULATION	126	0.38	1.4	0.011	0.075	0.32
HALLMARK_PROTEIN_SECRETION	96	0.38	1.39	0.026	0.07	0.34
HALLMARK_UV_RESPONSE_DN	142	0.35	1.35	0.022	0.086	0.448
HALLMARK_ESTROGEN_RESPONSE_LATE	191	0.34	1.35	0.015	0.08	0.461
HALLMARK_P53_PATHWAY	194	0.34	1.35	0.009	0.073	0.468
HALLMARK_ESTROGEN_RESPONSE_EARLY	195	0.34	1.34	0.011	0.073	0.494
HALLMARK_APICAL_JUNCTION	194	0.31	1.24	0.045	0.155	0.8
REACTOME_LAMININ_INTERACTIONS	30	0.75	2.19	0	0	0
REACTOME_COLLAGEN_FORMATION	90	0.56	2.04	0	0.008	0.014
REACTOME_EXTRACELLULAR_MATRIX_ORGANIZATION	292	0.48	2.04	0	0.006	0.015
REACTOME_ACYL_CHAIN_REMODELLING_OF_PE	26	0.69	1.96	0.002	0.027	0.095
REACTOME_DEGRADATION_OF_THE_EXTRACELLULAR_MATRIX	134	0.51	1.95	0	0.023	0.101
REACTOME_ECM_PROTEOGLYCANS	75	0.55	1.94	0	0.023	0.119
REACTOME_COLLAGEN_BIOSYNTHESIS_AND_MODIFYING_ENZYMES	67	0.55	1.9	0	0.032	0.182
REACTOME_WNT_LIGAND_BIOGENESIS_AND_TRAFFICKING	25	0.68	1.89	0.005	0.033	0.214
REACTOME_ANCHORING_FIBRIL_FORMATION	15	0.76	1.87	0	0.043	0.295
REACTOME_ACYL_CHAIN_REMODELLING_OF_PS	20	0.7	1.86	0.002	0.041	0.307
REACTOME_NON_INTEGRIN_MEMBRANE_ECM_INTERACTIONS	58	0.56	1.85	0	0.04	0.327
REACTOME_MOLECULES_ASSOCIATED_WITH_ELASTIC_FIBRES	38	0.6	1.82	0	0.056	0.448
REACTOME_ASSEMBLY_OF_COLLAGEN_FIBRILS_AND_OTHER_MULTIMERIC_STRUCTURES	61	0.54	1.8	0	0.062	0.513
REACTOME_ELASTIC_FIBRE_FORMATION	45	0.57	1.79	0	0.068	0.58
REACTOME_COLLAGEN_CHAIN_TRIMERIZATION	44	0.56	1.78	0.003	0.066	0.604
REACTOME_GLYCOSPHINGOLIPID_METABOLISM	40	0.58	1.78	0	0.064	0.615
REACTOME_SYNTHESIS_OF_IP3_AND_IP4_IN_THE_CYTOSOL	25	0.64	1.77	0.009	0.07	0.666
REACTOME_ACYL_CHAIN_REMODELLING_OF_PC	24	0.63	1.76	0	0.074	0.702
REACTOME_NETRIN_1_SIGNALING	45	0.55	1.75	0.003	0.075	0.731
REACTOME_ACYL_CHAIN_REMODELLING_OF_PG	15	0.69	1.74	0.004	0.076	0.75
REACTOME_ADHERENS_JUNCTIONS_INTERACTIONS	31	0.58	1.73	0.004	0.08	0.786
REACTOME_ION_CHANNEL_TRANSPORT	166	0.44	1.73	0	0.08	0.798
REACTOME_CROSSLINKING_OF_COLLAGEN_FIBRILS	18	0.65	1.7	0.006	0.104	0.89
REACTOME_INTEGRIN_CELL_SURFACE_INTERACTIONS	84	0.48	1.7	0	0.1	0.891
REACTOME_CELL_JUNCTION_ORGANIZATION	84	0.47	1.7	0	0.097	0.896
REACTOME_TRANSFERRIN_ENDOCYTOSIS_AND_RECYCLING	30	0.58	1.7	0.007	0.095	0.901
REACTOME_ACYL_CHAIN_REMODELLING_OF_PI	15	0.69	1.69	0.009	0.094	0.904
REACTOME_MET_PROMOTES_CELL_MOTILITY	41	0.54	1.68	0.009	0.103	0.937
REACTOME_NCAM1_INTERACTIONS	41	0.53	1.68	0.005	0.101	0.939
REACTOME_CDC42_GTPASE_CYCLE	156	0.43	1.68	0	0.102	0.947
REACTOME_INOSITOL_PHOSPHATE_METABOLISM	47	0.52	1.66	0.007	0.111	0.956
REACTOME_SYNTHESIS_OF_PA	36	0.54	1.66	0.007	0.108	0.957
REACTOME_CHONDROITIN_SULFATE_BIOSYNTHESIS	19	0.65	1.66	0.006	0.106	0.958
REACTOME_CELLULAR_HEXOSE_TRANSPORT	16	0.65	1.66	0.013	0.107	0.964
REACTOME_CELL_CELL_COMMUNICATION	121	0.44	1.65	0	0.115	0.971
REACTOME_CYTOSOLIC_SULFONATION_OF_SMALL_MOLECULES	22	0.61	1.64	0.014	0.117	0.977
REACTOME_SENSORY_PROCESSING_OF_SOUND_BY_OUTER_HAIR_CELLS_OF_THE_COCHLEA	50	0.5	1.64	0.002	0.114	0.977
REACTOME_CARDIAC_CONDUCTION	119	0.43	1.63	0.003	0.126	0.985
REACTOME_METABOLISM_OF_ANGIOTENSINOGEN_TO_ANGIOTENSINS	16	0.65	1.61	0.02	0.137	0.993
REACTOME_PHASE_0_RAPID_DEPOLARISATION	30	0.55	1.61	0.002	0.143	0.995
REACTOME_SPHINGOLIPID_METABOLISM	81	0.45	1.61	0	0.142	0.996
REACTOME_STIMULI_SENSING_CHANNELS	94	0.44	1.6	0.008	0.147	0.997
REACTOME_SENSORY_PROCESSING_OF_SOUND	69	0.46	1.6	0.01	0.147	0.997
REACTOME_TBC_RABGAPS	42	0.51	1.59	0.014	0.145	0.997
REACTOME_DECTIN_2_FAMILY	17	0.64	1.59	0.021	0.142	0.998
REACTOME_HEPARAN_SULFATE_HEPARIN_HS_GAG_METABOLISM	52	0.49	1.59	0.011	0.14	0.998
REACTOME_MYOGENESIS	26	0.57	1.58	0.025	0.15	0.998
REACTOME_ABC_TRANSPORTERS_IN_LIPID_HOMEOSTASIS	16	0.64	1.58	0.025	0.148	0.998
REACTOME_MET_ACTIVATES_PTK2_SIGNALING	30	0.54	1.58	0.022	0.148	0.999
REACTOME_AMINE_LIGAND_BINDING_RECEPTORS	24	0.56	1.56	0.023	0.168	1
REACTOME_TRP_CHANNELS	23	0.57	1.56	0.036	0.165	1
REACTOME_GLYCEROPHOSPHOLIPID_BIOSYNTHESIS	120	0.41	1.54	0.003	0.185	1
REACTOME_SIGNALING_BY_BMP	26	0.54	1.53	0.047	0.198	1
REACTOME_L1CAM_INTERACTIONS	116	0.4	1.53	0.003	0.198	1
REACTOME_INACTIVATION_OF_CSF3_G_CSF_SIGNALING	24	0.56	1.53	0.042	0.195	1
REACTOME_RESPONSE_TO_ELEVATED_PLATELET_CYTOSOLIC_CA2	123	0.41	1.53	0	0.193	1
REACTOME_BILE_ACID_AND_BILE_SALT_METABOLISM	34	0.51	1.53	0.019	0.195	1
REACTOME_FCGR3A_MEDIATED_IL10_SYNTHESIS	81	0.44	1.52	0.015	0.195	1
REACTOME_ACTIVATION_OF_SMO	18	0.58	1.52	0.037	0.193	1
REACTOME_RHO_GTPASES_ACTIVATE_NADPH_OXIDASES	23	0.57	1.52	0.031	0.191	1
REACTOME_REGULATION_OF_TLR_BY_ENDOGENOUS_LIGAND	20	0.58	1.52	0.033	0.189	1
REACTOME_INSULIN_RECEPTOR_RECYCLING	24	0.56	1.52	0.033	0.194	1
REACTOME_HS_GAG_BIOSYNTHESIS	28	0.52	1.5	0.035	0.199	1

## Sheet: S7-GSEA ALCL ALK+ vs Reative
Supplementary Table 7 : Gene Sets significantly enriched in ALCL ALK+ vs Reactive
Gene_Set	SIZE	ES	NES	NOM_p_val	FDR_q_val	FWER_p_val
HALLMARK_E2F_TARGETS	197	0.69	2.95	0	0	0
HALLMARK_EPITHELIAL_MESENCHYMAL_TRANSITION	200	0.68	2.93	0	0	0
HALLMARK_MYC_TARGETS_V1	193	0.67	2.87	0	0	0
HALLMARK_G2M_CHECKPOINT	196	0.66	2.86	0	0	0
HALLMARK_MTORC1_SIGNALING	197	0.62	2.67	0	0	0
HALLMARK_OXIDATIVE_PHOSPHORYLATION	192	0.57	2.47	0	0	0
HALLMARK_UNFOLDED_PROTEIN_RESPONSE	109	0.59	2.33	0	0	0
HALLMARK_INTERFERON_GAMMA_RESPONSE	195	0.53	2.26	0	0	0
HALLMARK_INFLAMMATORY_RESPONSE	198	0.52	2.23	0	0	0
HALLMARK_ANGIOGENESIS	35	0.68	2.16	0	0	0
HALLMARK_APOPTOSIS	156	0.49	2.03	0	0.001	0.002
HALLMARK_COAGULATION	138	0.5	2	0	0	0.002
HALLMARK_MITOTIC_SPINDLE	198	0.47	2	0	0	0.002
HALLMARK_HYPOXIA	198	0.46	1.98	0	0	0.002
HALLMARK_COMPLEMENT	200	0.46	1.98	0	0	0.002
HALLMARK_IL2_STAT5_SIGNALING	196	0.46	1.96	0	0	0.002
HALLMARK_PROTEIN_SECRETION	96	0.51	1.96	0	0	0.002
HALLMARK_MYC_TARGETS_V2	57	0.56	1.95	0	0	0.002
HALLMARK_UV_RESPONSE_DN	143	0.47	1.93	0	0	0.003
HALLMARK_CHOLESTEROL_HOMEOSTASIS	73	0.52	1.92	0	0	0.003
HALLMARK_GLYCOLYSIS	197	0.45	1.91	0	0	0.003
HALLMARK_DNA_REPAIR	148	0.46	1.9	0	0	0.003
HALLMARK_IL6_JAK_STAT3_SIGNALING	87	0.5	1.89	0	0	0.003
HALLMARK_TNFA_SIGNALING_VIA_NFKB	199	0.44	1.88	0	0	0.003
HALLMARK_ESTROGEN_RESPONSE_LATE	198	0.43	1.83	0	0.001	0.009
HALLMARK_UV_RESPONSE_UP	156	0.43	1.81	0	0.002	0.012
HALLMARK_ALLOGRAFT_REJECTION	191	0.4	1.73	0	0.003	0.02
HALLMARK_INTERFERON_ALPHA_RESPONSE	94	0.44	1.67	0.003	0.004	0.03
HALLMARK_P53_PATHWAY	193	0.39	1.66	0	0.003	0.03
HALLMARK_REACTIVE_OXYGEN_SPECIES_PATHWAY	47	0.47	1.6	0.008	0.006	0.059
HALLMARK_KRAS_SIGNALING_UP	194	0.37	1.55	0	0.009	0.082
HALLMARK_ESTROGEN_RESPONSE_EARLY	199	0.36	1.54	0	0.009	0.094
HALLMARK_ADIPOGENESIS	197	0.34	1.47	0.003	0.018	0.173
HALLMARK_ANDROGEN_RESPONSE	99	0.38	1.46	0.009	0.018	0.175
HALLMARK_PEROXISOME	104	0.37	1.46	0	0.018	0.178
HALLMARK_HEDGEHOG_SIGNALING	36	0.44	1.41	0.046	0.03	0.294
HALLMARK_PI3K_AKT_MTOR_SIGNALING	105	0.36	1.39	0.031	0.033	0.329
HALLMARK_SPERMATOGENESIS	133	0.34	1.37	0.027	0.038	0.381
HALLMARK_FATTY_ACID_METABOLISM	156	0.31	1.28	0.049	0.08	0.646
HALLMARK_NOTCH_SIGNALING	32	0.4	1.25	0.127	0.092	0.706
HALLMARK_XENOBIOTIC_METABOLISM	197	0.27	1.18	0.083	0.155	0.906
HALLMARK_HEME_METABOLISM	192	0.27	1.15	0.153	0.195	0.944
REACTOME_CELL_CYCLE_CHECKPOINTS	255	0.62	2.73	0	0	0
REACTOME_DNA_REPLICATION	127	0.66	2.67	0	0	0
REACTOME_MITOTIC_G1_PHASE_AND_G1_S_TRANSITION	145	0.64	2.65	0	0	0
REACTOME_CELL_CYCLE_MITOTIC	490	0.56	2.64	0	0	0
REACTOME_S_PHASE	161	0.63	2.63	0	0	0
REACTOME_G2_M_CHECKPOINTS	134	0.65	2.62	0	0	0
REACTOME_DNA_REPLICATION_PRE_INITIATION	84	0.7	2.61	0	0	0
REACTOME_TRANSLATION	270	0.58	2.59	0	0	0
REACTOME_MITOTIC_METAPHASE_AND_ANAPHASE	230	0.58	2.55	0	0	0
REACTOME_ORC1_REMOVAL_FROM_CHROMATIN	71	0.69	2.54	0	0	0
REACTOME_SWITCHING_OF_ORIGINS_TO_A_POST_REPLICATIVE_STATE	91	0.65	2.51	0	0	0
REACTOME_ASSEMBLY_OF_THE_PRE_REPLICATIVE_COMPLEX	68	0.69	2.51	0	0	0
REACTOME_APC_C_MEDIATED_DEGRADATION_OF_CELL_CYCLE_PROTEINS	88	0.66	2.5	0	0	0
REACTOME_SEPARATION_OF_SISTER_CHROMATIDS	187	0.59	2.49	0	0	0
REACTOME_COLLAGEN_DEGRADATION	64	0.69	2.49	0	0	0
REACTOME_MITOCHONDRIAL_TRANSLATION	93	0.64	2.47	0	0	0
REACTOME_SCF_SKP2_MEDIATED_DEGRADATION_OF_P27_P21	60	0.69	2.46	0	0	0
REACTOME_M_PHASE	349	0.54	2.44	0	0	0
REACTOME_AUF1_HNRNP_D0_BINDS_AND_DESTABILIZES_MRNA	55	0.68	2.42	0	0	0
REACTOME_G1_S_DNA_DAMAGE_CHECKPOINTS	68	0.66	2.41	0	0	0
REACTOME_ANTIGEN_PROCESSING_CROSS_PRESENTATION	102	0.61	2.41	0	0	0
REACTOME_CROSS_PRESENTATION_OF_SOLUBLE_EXOGENOUS_ANTIGENS_ENDOSOMES	50	0.7	2.4	0	0	0.001
REACTOME_MITOTIC_G2_G2_M_PHASES	196	0.56	2.39	0	0	0.001
REACTOME_APC_C_CDH1_MEDIATED_DEGRADATION_OF_CDC20_AND_OTHER_APC_C_CDH1_TARGETED_PROTEINS_IN_LATE_MITOSIS_EARLY_G1	74	0.64	2.36	0	0	0.001
REACTOME_RESOLUTION_OF_SISTER_CHROMATID_COHESION	122	0.59	2.34	0	0	0.001
REACTOME_THE_ROLE_OF_GTSE1_IN_G2_M_PROGRESSION_AFTER_G2_CHECKPOINT	78	0.63	2.34	0	0	0.001
REACTOME_CYCLIN_A_CDK2_ASSOCIATED_EVENTS_AT_S_PHASE_ENTRY	84	0.62	2.33	0	0	0.001
REACTOME_METABOLISM_OF_POLYAMINES	59	0.65	2.33	0	0	0.001
REACTOME_REGULATION_OF_MRNA_STABILITY_BY_PROTEINS_THAT_BIND_AU_RICH_ELEMENTS	86	0.61	2.32	0	0	0.001
REACTOME_COLLAGEN_FORMATION	90	0.62	2.32	0	0	0.001
REACTOME_REGULATION_OF_HMOX1_EXPRESSION_AND_ACTIVITY	65	0.64	2.32	0	0	0.001
REACTOME_MITOTIC_PROMETAPHASE	198	0.54	2.31	0	0	0.001
REACTOME_RHO_GTPASES_ACTIVATE_FORMINS	136	0.56	2.31	0	0	0.001
REACTOME_ACTIVATION_OF_ATR_IN_RESPONSE_TO_REPLICATION_STRESS	37	0.71	2.3	0	0	0.001
REACTOME_REGULATION_OF_RUNX3_EXPRESSION_AND_ACTIVITY	55	0.65	2.3	0	0	0.001
REACTOME_UCH_PROTEINASES	85	0.61	2.3	0	0	0.001
REACTOME_MITOTIC_SPINDLE_CHECKPOINT	108	0.59	2.29	0	0	0.001
REACTOME_ASSEMBLY_OF_COLLAGEN_FIBRILS_AND_OTHER_MULTIMERIC_STRUCTURES	61	0.63	2.29	0	0	0.001
REACTOME_ACTIVATION_OF_THE_PRE_REPLICATIVE_COMPLEX	32	0.73	2.27	0	0	0.001
REACTOME_DEGRADATION_OF_DVL	57	0.65	2.26	0	0	0.002
REACTOME_DEGRADATION_OF_AXIN	55	0.64	2.26	0	0	0.002
REACTOME_RRNA_PROCESSING	201	0.53	2.26	0	0	0.002
REACTOME_INFLUENZA_INFECTION	155	0.54	2.24	0	0	0.003
REACTOME_STABILIZATION_OF_P53	57	0.63	2.23	0	0	0.003
REACTOME_NEGATIVE_REGULATION_OF_NOTCH4_SIGNALING	54	0.64	2.23	0	0	0.003
REACTOME_DNA_REPAIR	283	0.5	2.23	0	0	0.003
REACTOME_TRANSCRIPTIONAL_REGULATION_BY_RUNX2	119	0.55	2.23	0	0	0.003
REACTOME_COLLAGEN_BIOSYNTHESIS_AND_MODIFYING_ENZYMES	67	0.63	2.23	0	0	0.003
REACTOME_ECM_PROTEOGLYCANS	76	0.6	2.22	0	0	0.003
REACTOME_RESPIRATORY_ELECTRON_TRANSPORT	99	0.57	2.22	0	0	0.004
REACTOME_CHROMOSOME_MAINTENANCE	90	0.59	2.22	0	0	0.005
REACTOME_EXTRACELLULAR_MATRIX_ORGANIZATION	300	0.5	2.21	0	0	0.007
REACTOME_REGULATION_OF_INSULIN_LIKE_GROWTH_FACTOR_IGF_TRANSPORT_AND_UPTAKE_BY_INSULIN_LIKE_GROWTH_FACTOR_BINDING_PROTEINS_IGFBPS	123	0.55	2.21	0	0	0.007
REACTOME_EUKARYOTIC_TRANSLATION_INITIATION	118	0.55	2.21	0	0	0.007
REACTOME_CELLULAR_RESPONSE_TO_HYPOXIA	73	0.59	2.21	0	0	0.007
REACTOME_RESPIRATORY_ELECTRON_TRANSPORT_ATP_SYNTHESIS_BY_CHEMIOSMOTIC_COUPLING_AND_HEAT_PRODUCTION_BY_UNCOUPLING_PROTEINS	121	0.55	2.2	0	0	0.007
REACTOME_REGULATION_OF_RUNX2_EXPRESSION_AND_ACTIVITY	73	0.59	2.2	0	0	0.007
REACTOME_DEFECTIVE_CFTR_CAUSES_CYSTIC_FIBROSIS	61	0.63	2.2	0	0	0.007
REACTOME_SRP_DEPENDENT_COTRANSLATIONAL_PROTEIN_TARGETING_TO_MEMBRANE	112	0.55	2.19	0	0	0.008
REACTOME_REGULATION_OF_PTEN_STABILITY_AND_ACTIVITY	69	0.61	2.19	0	0	0.009
REACTOME_REGULATION_OF_RAS_BY_GAPS	68	0.6	2.18	0	0	0.009
REACTOME_TRANSCRIPTIONAL_REGULATION_BY_RUNX3	96	0.56	2.17	0	0	0.009
REACTOME_DEGRADATION_OF_THE_EXTRACELLULAR_MATRIX	139	0.53	2.17	0	0	0.01
REACTOME_DEPOSITION_OF_NEW_CENPA_CONTAINING_NUCLEOSOMES_AT_THE_CENTROMERE	27	0.71	2.17	0	0	0.01
REACTOME_G0_AND_EARLY_G1	26	0.73	2.17	0	0	0.01
REACTOME_HOST_INTERACTIONS_OF_HIV_FACTORS	130	0.54	2.17	0	0	0.012
REACTOME_G2_M_DNA_DAMAGE_CHECKPOINT	61	0.6	2.16	0	0	0.012
REACTOME_THE_CITRIC_ACID_TCA_CYCLE_AND_RESPIRATORY_ELECTRON_TRANSPORT	171	0.52	2.16	0	0	0.012
REACTOME_G1_S_SPECIFIC_TRANSCRIPTION	28	0.71	2.16	0	0	0.012
REACTOME_PROTEIN_UBIQUITINATION	64	0.61	2.15	0	0	0.013
REACTOME_DEGRADATION_OF_GLI1_BY_THE_PROTEASOME	60	0.59	2.14	0	0.001	0.017
REACTOME_INTEGRIN_CELL_SURFACE_INTERACTIONS	85	0.57	2.14	0	0.001	0.017
REACTOME_HOMOLOGY_DIRECTED_REPAIR	104	0.54	2.13	0	0.001	0.018
REACTOME_COMPLEX_I_BIOGENESIS	54	0.61	2.12	0	0.001	0.022
REACTOME_SIGNALING_BY_NOTCH4	82	0.56	2.12	0	0.001	0.023
REACTOME_PROCESSING_OF_CAPPED_INTRON_CONTAINING_PRE_MRNA	237	0.48	2.11	0	0.001	0.024
REACTOME_INTERLEUKIN_1_SIGNALING	101	0.54	2.11	0	0.001	0.024
REACTOME_CYCLIN_A_B1_B2_ASSOCIATED_EVENTS_DURING_G2_M_TRANSITION	24	0.73	2.11	0	0.001	0.024
REACTOME_MRNA_SPLICING	186	0.49	2.11	0	0.001	0.024
REACTOME_POLO_LIKE_KINASE_MEDIATED_EVENTS	15	0.8	2.11	0	0.001	0.024
REACTOME_TP53_REGULATES_TRANSCRIPTION_OF_CELL_CYCLE_GENES	49	0.61	2.11	0	0.001	0.025
REACTOME_RESPONSE_OF_EIF2AK4_GCN2_TO_AMINO_ACID_DEFICIENCY	101	0.54	2.1	0	0.001	0.027
REACTOME_DNA_STRAND_ELONGATION	32	0.68	2.1	0	0.001	0.028
REACTOME_COPI_DEPENDENT_GOLGI_TO_ER_RETROGRADE_TRAFFIC	98	0.54	2.1	0	0.001	0.029
REACTOME_DNA_DOUBLE_STRAND_BREAK_REPAIR	132	0.52	2.1	0	0.001	0.029
REACTOME_ASYMMETRIC_LOCALIZATION_OF_PCP_PROTEINS	64	0.58	2.09	0	0.001	0.032
REACTOME_INTERLEUKIN_4_AND_INTERLEUKIN_13_SIGNALING	109	0.53	2.09	0	0.001	0.032
REACTOME_PROCESSING_OF_DNA_DOUBLE_STRAND_BREAK_ENDS	64	0.58	2.09	0	0.001	0.035
REACTOME_REGULATION_OF_EXPRESSION_OF_SLITS_AND_ROBOS	171	0.49	2.09	0	0.001	0.036
REACTOME_HEDGEHOG_OFF_STATE	113	0.52	2.08	0	0.001	0.04
REACTOME_CYTOPROTECTION_BY_HMOX1	123	0.51	2.08	0	0.001	0.04
REACTOME_MAPK6_MAPK4_SIGNALING	90	0.54	2.07	0	0.001	0.047
REACTOME_HEDGEHOG_ON_STATE	86	0.54	2.07	0	0.001	0.047
REACTOME_GLOBAL_GENOME_NUCLEOTIDE_EXCISION_REPAIR_GG_NER	84	0.54	2.07	0	0.001	0.048
REACTOME_DNA_DAMAGE_BYPASS	48	0.6	2.06	0	0.001	0.05
REACTOME_RHO_GTPASE_EFFECTORS	258	0.47	2.06	0	0.001	0.055
REACTOME_DNA_DAMAGE_TELOMERE_STRESS_INDUCED_SENESCENCE	28	0.68	2.06	0	0.001	0.055
REACTOME_MET_PROMOTES_CELL_MOTILITY	41	0.61	2.05	0	0.001	0.058
REACTOME_NONSENSE_MEDIATED_DECAY_NMD	114	0.52	2.05	0	0.001	0.063
REACTOME_GOLGI_TO_ER_RETROGRADE_TRANSPORT	132	0.51	2.04	0	0.002	0.068
REACTOME_COLLAGEN_CHAIN_TRIMERIZATION	44	0.62	2.03	0	0.002	0.075
REACTOME_SIGNALING_BY_INTERLEUKINS	443	0.44	2.03	0	0.002	0.077
REACTOME_NUCLEOTIDE_EXCISION_REPAIR	110	0.51	2.03	0	0.002	0.078
REACTOME_HIV_INFECTION	228	0.47	2.02	0	0.002	0.079
REACTOME_REGULATION_OF_PLK1_ACTIVITY_AT_G2_M_TRANSITION	86	0.53	2.02	0	0.002	0.082
REACTOME_REGULATION_OF_TP53_ACTIVITY_THROUGH_PHOSPHORYLATION	91	0.52	2.01	0	0.002	0.095
REACTOME_PERK_REGULATES_GENE_EXPRESSION	31	0.65	2.01	0	0.002	0.097
REACTOME_EXTENSION_OF_TELOMERES	50	0.58	2	0	0.002	0.102
REACTOME_CELLULAR_RESPONSE_TO_CHEMICAL_STRESS	157	0.48	2	0	0.002	0.102
REACTOME_ANCHORING_OF_THE_BASAL_BODY_TO_THE_PLASMA_MEMBRANE	96	0.51	2	0	0.002	0.106
REACTOME_NEUTROPHIL_DEGRANULATION	464	0.43	2	0	0.002	0.106
REACTOME_EUKARYOTIC_TRANSLATION_ELONGATION	93	0.51	1.99	0	0.002	0.11
REACTOME_MET_ACTIVATES_PTK2_SIGNALING	30	0.65	1.99	0	0.002	0.111
REACTOME_RECOGNITION_OF_DNA_DAMAGE_BY_PCNA_CONTAINING_REPLICATION_COMPLEX	30	0.65	1.99	0	0.002	0.112
REACTOME_INTRAFLAGELLAR_TRANSPORT	49	0.58	1.99	0	0.002	0.124
REACTOME_DEUBIQUITINATION	246	0.45	1.99	0	0.002	0.126
REACTOME_TRANSCRIPTIONAL_REGULATION_BY_TP53	358	0.44	1.98	0	0.003	0.128
REACTOME_SUMOYLATION_OF_DNA_REPLICATION_PROTEINS	45	0.58	1.98	0	0.003	0.135
REACTOME_CILIUM_ASSEMBLY	192	0.46	1.97	0	0.003	0.144
REACTOME_SYNDECAN_INTERACTIONS	27	0.65	1.97	0	0.003	0.152
REACTOME_PCP_CE_PATHWAY	92	0.51	1.97	0	0.003	0.159
REACTOME_RRNA_MODIFICATION_IN_THE_NUCLEUS_AND_CYTOSOL	59	0.55	1.97	0.003	0.003	0.159
REACTOME_RESPONSE_TO_ELEVATED_PLATELET_CYTOSOLIC_CA2	128	0.49	1.97	0	0.003	0.161
REACTOME_SYNTHESIS_OF_ACTIVE_UBIQUITIN_ROLES_OF_E1_AND_E2_ENZYMES	30	0.64	1.97	0	0.003	0.161
REACTOME_PROCESSING_OF_CAPPED_INTRONLESS_PRE_MRNA	28	0.63	1.96	0.003	0.003	0.165
REACTOME_TRNA_PROCESSING_IN_THE_NUCLEUS	57	0.55	1.96	0	0.004	0.181
REACTOME_AURKA_ACTIVATION_BY_TPX2	71	0.53	1.95	0	0.004	0.184
REACTOME_KINESINS	60	0.55	1.95	0	0.004	0.184
REACTOME_FORMATION_OF_TUBULIN_FOLDING_INTERMEDIATES_BY_CCT_TRIC	26	0.65	1.95	0	0.004	0.189
REACTOME_HEDGEHOG_LIGAND_BIOGENESIS	65	0.55	1.95	0	0.004	0.194
REACTOME_TELOMERE_EXTENSION_BY_TELOMERASE	23	0.68	1.95	0	0.004	0.195
REACTOME_TELOMERE_MAINTENANCE	64	0.54	1.93	0	0.004	0.221
REACTOME_RHOD_GTPASE_CYCLE	49	0.56	1.93	0	0.005	0.238
REACTOME_E3_UBIQUITIN_LIGASES_UBIQUITINATE_TARGET_PROTEINS	44	0.57	1.93	0	0.005	0.241
REACTOME_FORMATION_OF_ATP_BY_CHEMIOSMOTIC_COUPLING	16	0.73	1.93	0.003	0.005	0.246
REACTOME_TP53_REGULATES_TRANSCRIPTION_OF_GENES_INVOLVED_IN_G2_CELL_CYCLE_ARREST	18	0.69	1.92	0.003	0.005	0.257
REACTOME_COOPERATION_OF_PREFOLDIN_AND_TRIC_CCT_IN_ACTIN_AND_TUBULIN_FOLDING	33	0.61	1.92	0.003	0.005	0.26
REACTOME_DECTIN_1_MEDIATED_NONCANONICAL_NF_KB_SIGNALING	62	0.54	1.92	0	0.005	0.262
REACTOME_MITOCHONDRIAL_PROTEIN_IMPORT	61	0.53	1.92	0	0.005	0.277
REACTOME_SIGNALING_BY_HEDGEHOG	150	0.46	1.91	0	0.006	0.296
REACTOME_HOMOLOGOUS_DNA_PAIRING_AND_STRAND_EXCHANGE	42	0.57	1.91	0.005	0.006	0.307
REACTOME_HDR_THROUGH_HOMOLOGOUS_RECOMBINATION_HRR	67	0.52	1.91	0	0.006	0.308
REACTOME_CRISTAE_FORMATION	29	0.64	1.91	0	0.006	0.308
REACTOME_ATF4_ACTIVATES_GENES_IN_RESPONSE_TO_ENDOPLASMIC_RETICULUM_STRESS	26	0.64	1.9	0	0.006	0.313
REACTOME_MRNA_SPLICING_MINOR_PATHWAY	52	0.55	1.9	0	0.006	0.332
REACTOME_RUNX1_REGULATES_TRANSCRIPTION_OF_GENES_INVOLVED_IN_DIFFERENTIATION_OF_HSCS	70	0.52	1.89	0	0.006	0.348
REACTOME_TRNA_PROCESSING	107	0.49	1.89	0	0.007	0.366
REACTOME_TRANSLESION_SYNTHESIS_BY_Y_FAMILY_DNA_POLYMERASES_BYPASSES_LESIONS_ON_DNA_TEMPLATE	39	0.58	1.89	0.002	0.007	0.368
REACTOME_SIGNALING_BY_ROBO_RECEPTORS	217	0.45	1.89	0	0.007	0.371
REACTOME_ORGANELLE_BIOGENESIS_AND_MAINTENANCE	284	0.43	1.89	0	0.007	0.373
REACTOME_TRANSCRIPTION_COUPLED_NUCLEOTIDE_EXCISION_REPAIR_TC_NER	78	0.51	1.88	0	0.007	0.381
REACTOME_INTERLEUKIN_12_FAMILY_SIGNALING	56	0.52	1.88	0.003	0.007	0.397
REACTOME_RNA_POLYMERASE_II_TRANSCRIPTION_TERMINATION	65	0.52	1.88	0	0.007	0.397
REACTOME_TERMINATION_OF_TRANSLESION_DNA_SYNTHESIS	32	0.6	1.88	0.003	0.007	0.4
REACTOME_DNA_DAMAGE_RECOGNITION_IN_GG_NER	38	0.58	1.88	0.008	0.007	0.4
REACTOME_SIGNALING_BY_PDGF	57	0.53	1.87	0	0.008	0.438
REACTOME_INTRA_GOLGI_AND_RETROGRADE_GOLGI_TO_ER_TRAFFIC	201	0.43	1.87	0	0.008	0.444
REACTOME_SELENOAMINO_ACID_METABOLISM	108	0.47	1.87	0	0.008	0.453
REACTOME_UB_SPECIFIC_PROCESSING_PROTEASES	169	0.45	1.86	0	0.008	0.459
REACTOME_INTERACTIONS_OF_REV_WITH_HOST_CELLULAR_PROTEINS	36	0.57	1.86	0	0.008	0.463
REACTOME_PTEN_REGULATION	139	0.46	1.86	0	0.009	0.483
REACTOME_DUAL_INCISION_IN_GG_NER	41	0.56	1.85	0	0.009	0.495
REACTOME_HDR_THROUGH_SINGLE_STRAND_ANNEALING_SSA	37	0.57	1.85	0	0.009	0.505
REACTOME_SNRNP_ASSEMBLY	53	0.54	1.85	0	0.009	0.51
REACTOME_REGULATED_NECROSIS	55	0.53	1.85	0	0.01	0.519
REACTOME_PROGRAMMED_CELL_DEATH	197	0.44	1.84	0	0.01	0.538
REACTOME_FORMATION_OF_INCISION_COMPLEX_IN_GG_NER	43	0.55	1.84	0	0.01	0.541
REACTOME_PCNA_DEPENDENT_LONG_PATCH_BASE_EXCISION_REPAIR	21	0.65	1.84	0.008	0.01	0.545
REACTOME_MITOTIC_PROPHASE	80	0.49	1.84	0	0.01	0.548
REACTOME_APOPTOTIC_FACTOR_MEDIATED_RESPONSE	19	0.67	1.84	0.007	0.01	0.548
REACTOME_INTERLEUKIN_12_SIGNALING	46	0.55	1.84	0.003	0.01	0.55
REACTOME_ASSOCIATION_OF_TRIC_CCT_WITH_TARGET_PROTEINS_DURING_BIOSYNTHESIS	39	0.57	1.84	0	0.01	0.55
REACTOME_POSTMITOTIC_NUCLEAR_PORE_COMPLEX_NPC_REFORMATION	26	0.61	1.84	0.003	0.01	0.554
REACTOME_SIGNALING_BY_MET	78	0.49	1.83	0	0.01	0.56
REACTOME_APC_CDC20_MEDIATED_DEGRADATION_OF_NEK2A	26	0.61	1.83	0	0.011	0.574
REACTOME_SIGNALING_BY_CSF3_G_CSF	30	0.6	1.83	0	0.011	0.581
REACTOME_E2F_MEDIATED_REGULATION_OF_DNA_REPLICATION	21	0.65	1.82	0.003	0.011	0.591
REACTOME_HIV_LIFE_CYCLE	146	0.44	1.82	0	0.011	0.605
REACTOME_CLASS_I_MHC_MEDIATED_ANTIGEN_PROCESSING_PRESENTATION	372	0.4	1.82	0	0.011	0.605
REACTOME_MHC_CLASS_II_ANTIGEN_PRESENTATION	122	0.45	1.82	0	0.011	0.605
REACTOME_PYROPTOSIS	26	0.62	1.82	0.003	0.011	0.605
REACTOME_TRANSLESION_SYNTHESIS_BY_POLK	17	0.68	1.82	0.005	0.011	0.605
REACTOME_NON_INTEGRIN_MEMBRANE_ECM_INTERACTIONS	59	0.52	1.82	0	0.011	0.609
REACTOME_DUAL_INCISION_IN_TC_NER	65	0.5	1.82	0.003	0.012	0.616
REACTOME_DOWNSTREAM_SIGNALING_EVENTS_OF_B_CELL_RECEPTOR_BCR	80	0.48	1.81	0	0.012	0.623
REACTOME_NS1_MEDIATED_EFFECTS_ON_HOST_PATHWAYS	40	0.56	1.81	0	0.013	0.655
REACTOME_TRANSCRIPTIONAL_REGULATION_BY_E2F6	34	0.57	1.81	0	0.013	0.66
REACTOME_ACTIVATION_OF_THE_MRNA_UPON_BINDING_OF_THE_CAP_BINDING_COMPLEX_AND_EIFS_AND_SUBSEQUENT_BINDING_TO_43S	58	0.51	1.8	0	0.013	0.668
REACTOME_APOPTOSIS	169	0.43	1.8	0	0.013	0.668
REACTOME_TP53_REGULATES_METABOLIC_GENES	84	0.48	1.8	0	0.013	0.678
REACTOME_ACTIVATION_OF_MATRIX_METALLOPROTEINASES	33	0.58	1.8	0.005	0.013	0.685
REACTOME_INTERLEUKIN_20_FAMILY_SIGNALING	26	0.6	1.8	0.005	0.014	0.695
REACTOME_GRB2_SOS_PROVIDES_LINKAGE_TO_MAPK_SIGNALING_FOR_INTEGRINS	15	0.69	1.79	0.005	0.014	0.697
REACTOME_TRANSCRIPTIONAL_REGULATION_BY_SMALL_RNAS	46	0.53	1.79	0	0.014	0.703
REACTOME_TRANSLESION_SYNTHESIS_BY_POLH	19	0.65	1.79	0.005	0.014	0.71
REACTOME_INTERLEUKIN_10_SIGNALING	45	0.53	1.79	0	0.014	0.713
REACTOME_RHOB_GTPASE_CYCLE	69	0.49	1.78	0	0.015	0.745
REACTOME_INTRINSIC_PATHWAY_FOR_APOPTOSIS	53	0.52	1.78	0.005	0.015	0.745
REACTOME_DEGRADATION_OF_BETA_CATENIN_BY_THE_DESTRUCTION_COMPLEX	84	0.47	1.78	0	0.015	0.745
REACTOME_RHOC_GTPASE_CYCLE	74	0.48	1.77	0	0.016	0.758
REACTOME_NUCLEAR_ENVELOPE_NE_REASSEMBLY	72	0.49	1.77	0.003	0.016	0.761
REACTOME_RECRUITMENT_OF_MITOTIC_CENTROSOME_PROTEINS_AND_COMPLEXES	80	0.48	1.77	0	0.016	0.765
REACTOME_NUCLEAR_IMPORT_OF_REV_PROTEIN	33	0.56	1.77	0.003	0.017	0.789
REACTOME_P130CAS_LINKAGE_TO_MAPK_SIGNALING_FOR_INTEGRINS	15	0.69	1.76	0.01	0.017	0.79
REACTOME_NEGATIVE_REGULATION_OF_MAPK_PATHWAY	42	0.52	1.76	0	0.017	0.793
REACTOME_BBSOME_MEDIATED_CARGO_TARGETING_TO_CILIUM	21	0.61	1.76	0.011	0.017	0.798
REACTOME_SUMOYLATION_OF_DNA_DAMAGE_RESPONSE_AND_REPAIR_PROTEINS	74	0.47	1.76	0	0.017	0.802
REACTOME_RECRUITMENT_OF_NUMA_TO_MITOTIC_CENTROSOMES	93	0.46	1.76	0	0.018	0.821
REACTOME_CELLULAR_SENESCENCE	128	0.43	1.76	0	0.018	0.822
REACTOME_INHIBITION_OF_THE_PROTEOLYTIC_ACTIVITY_OF_APC_C_REQUIRED_FOR_THE_ONSET_OF_ANAPHASE_BY_MITOTIC_SPINDLE_CHECKPOINT_COMPONENTS	21	0.62	1.75	0.01	0.019	0.848
REACTOME_GENE_AND_PROTEIN_EXPRESSION_BY_JAK_STAT_SIGNALING_AFTER_INTERLEUKIN_12_STIMULATION	37	0.55	1.75	0.005	0.019	0.85
REACTOME_INACTIVATION_OF_CSF3_G_CSF_SIGNALING	25	0.6	1.75	0.014	0.019	0.855
REACTOME_REGULATION_OF_TP53_ACTIVITY	158	0.42	1.75	0	0.019	0.855
REACTOME_INTERACTIONS_OF_VPR_WITH_HOST_CELLULAR_PROTEINS	36	0.55	1.74	0.005	0.02	0.864
REACTOME_EXPORT_OF_VIRAL_RIBONUCLEOPROTEINS_FROM_NUCLEUS	32	0.55	1.74	0.003	0.02	0.865
REACTOME_ANTIGEN_PRESENTATION_FOLDING_ASSEMBLY_AND_PEPTIDE_LOADING_OF_CLASS_I_MHC	24	0.61	1.74	0.008	0.02	0.87
REACTOME_SENESCENCE_ASSOCIATED_SECRETORY_PHENOTYPE_SASP	52	0.51	1.74	0.008	0.02	0.872
REACTOME_NOTCH3_INTRACELLULAR_DOMAIN_REGULATES_TRANSCRIPTION	25	0.58	1.73	0.009	0.021	0.881
REACTOME_REGULATION_OF_TP53_EXPRESSION_AND_DEGRADATION	36	0.53	1.73	0.008	0.021	0.889
REACTOME_VIRAL_MESSENGER_RNA_SYNTHESIS	43	0.53	1.73	0.005	0.021	0.889
REACTOME_PHOSPHORYLATION_OF_THE_APC_C	20	0.61	1.73	0.018	0.021	0.891
REACTOME_RHOBTB1_GTPASE_CYCLE	23	0.61	1.73	0.014	0.022	0.894
REACTOME_RESOLUTION_OF_D_LOOP_STRUCTURES_THROUGH_SYNTHESIS_DEPENDENT_STRAND_ANNEALING_SDSA	26	0.58	1.73	0.007	0.022	0.895
REACTOME_DISEASES_ASSOCIATED_WITH_GLYCOSAMINOGLYCAN_METABOLISM	41	0.54	1.72	0.005	0.022	0.901
REACTOME_APC_C_CDC20_MEDIATED_DEGRADATION_OF_CYCLIN_B	24	0.6	1.72	0.011	0.022	0.902
REACTOME_ACETYLCHOLINE_NEUROTRANSMITTER_RELEASE_CYCLE	16	0.65	1.72	0.019	0.022	0.908
REACTOME_RESOLUTION_OF_AP_SITES_VIA_THE_MULTIPLE_NUCLEOTIDE_PATCH_REPLACEMENT_PATHWAY	24	0.59	1.71	0.005	0.024	0.916
REACTOME_IRAK4_DEFICIENCY_TLR2_4	16	0.65	1.71	0.014	0.024	0.916
REACTOME_TRANSPORT_OF_THE_SLBP_DEPENDANT_MATURE_MRNA	35	0.54	1.71	0.01	0.025	0.924
REACTOME_LAGGING_STRAND_SYNTHESIS	20	0.61	1.7	0.01	0.025	0.934
REACTOME_FORMATION_OF_TC_NER_PRE_INCISION_COMPLEX	53	0.5	1.7	0	0.025	0.935
REACTOME_NUCLEAR_PORE_COMPLEX_NPC_DISASSEMBLY	35	0.54	1.7	0.005	0.026	0.936
REACTOME_RHOBTB_GTPASE_CYCLE	34	0.55	1.7	0	0.026	0.938
REACTOME_INITIATION_OF_NUCLEAR_ENVELOPE_NE_REFORMATION	18	0.62	1.7	0.017	0.026	0.939
REACTOME_CHAPERONE_MEDIATED_AUTOPHAGY	22	0.59	1.7	0.016	0.026	0.939
REACTOME_RHOJ_GTPASE_CYCLE	54	0.48	1.7	0.008	0.027	0.942
REACTOME_PROTEIN_FOLDING	97	0.43	1.69	0	0.027	0.944
REACTOME_CROSSLINKING_OF_COLLAGEN_FIBRILS	18	0.62	1.69	0.012	0.027	0.945
REACTOME_METALLOPROTEASE_DUBS	20	0.6	1.69	0.024	0.028	0.95
REACTOME_LAMININ_INTERACTIONS	30	0.54	1.69	0.013	0.028	0.95
REACTOME_GAP_FILLING_DNA_REPAIR_SYNTHESIS_AND_LIGATION_IN_GG_NER	25	0.59	1.69	0.015	0.028	0.954
REACTOME_CYCLIN_D_ASSOCIATED_EVENTS_IN_G1	45	0.5	1.69	0.008	0.028	0.955
REACTOME_COMMON_PATHWAY_OF_FIBRIN_CLOT_FORMATION	22	0.57	1.68	0.016	0.03	0.973
REACTOME_SUMOYLATION_OF_CHROMATIN_ORGANIZATION_PROTEINS	55	0.47	1.67	0.003	0.032	0.981
REACTOME_DISEASES_OF_MITOTIC_CELL_CYCLE	37	0.51	1.67	0.005	0.032	0.982
REACTOME_UNFOLDED_PROTEIN_RESPONSE_UPR	89	0.44	1.66	0	0.034	0.984
REACTOME_PLATELET_ACTIVATION_SIGNALING_AND_AGGREGATION	254	0.38	1.66	0	0.035	0.986
REACTOME_TRANSCRIPTION_OF_E2F_TARGETS_UNDER_NEGATIVE_CONTROL_BY_DREAM_COMPLEX	18	0.6	1.65	0.015	0.036	0.988
REACTOME_DEADENYLATION_DEPENDENT_MRNA_DECAY	54	0.47	1.65	0.005	0.036	0.989
REACTOME_TRANSPORT_OF_MATURE_TRANSCRIPT_TO_CYTOPLASM	81	0.44	1.65	0.003	0.036	0.989
REACTOME_CELLULAR_RESPONSE_TO_STARVATION	155	0.4	1.65	0.003	0.037	0.989
REACTOME_RHOQ_GTPASE_CYCLE	58	0.47	1.64	0.003	0.038	0.99
REACTOME_NUCLEAR_ENVELOPE_BREAKDOWN	52	0.47	1.64	0.018	0.038	0.99
REACTOME_SUMOYLATION_OF_RNA_BINDING_PROTEINS	46	0.48	1.64	0.014	0.038	0.992
REACTOME_RUNX2_REGULATES_OSTEOBLAST_DIFFERENTIATION	23	0.57	1.64	0.018	0.039	0.993
REACTOME_REGULATION_OF_HSF1_MEDIATED_HEAT_SHOCK_RESPONSE	80	0.43	1.63	0	0.04	0.994
REACTOME_REGULATION_OF_TLR_BY_ENDOGENOUS_LIGAND	19	0.6	1.63	0.034	0.04	0.994
REACTOME_PROTEIN_LOCALIZATION	160	0.39	1.63	0	0.04	0.994
REACTOME_SELECTIVE_AUTOPHAGY	78	0.44	1.63	0.006	0.04	0.994
REACTOME_BASE_EXCISION_REPAIR	44	0.48	1.63	0.003	0.04	0.994
REACTOME_SEROTONIN_NEUROTRANSMITTER_RELEASE_CYCLE	18	0.58	1.63	0.032	0.041	0.994
REACTOME_HCMV_INFECTION	97	0.42	1.62	0	0.042	0.994
REACTOME_RHOBTB2_GTPASE_CYCLE	22	0.56	1.62	0.01	0.042	0.994
REACTOME_TELOMERE_C_STRAND_LAGGING_STRAND_SYNTHESIS	33	0.51	1.62	0.011	0.042	0.994
REACTOME_TRNA_AMINOACYLATION	22	0.57	1.62	0.024	0.042	0.994
REACTOME_DISEASES_OF_IMMUNE_SYSTEM	29	0.54	1.62	0.013	0.043	0.994
REACTOME_KERATAN_SULFATE_BIOSYNTHESIS	27	0.52	1.62	0.015	0.043	0.994
REACTOME_DISEASES_OF_GLYCOSYLATION	142	0.4	1.62	0.003	0.043	0.994
REACTOME_TRANSPORT_OF_CONNEXONS_TO_THE_PLASMA_MEMBRANE	20	0.57	1.62	0.015	0.043	0.994
REACTOME_INTERLEUKIN_17_SIGNALING	69	0.44	1.62	0.009	0.044	0.994
REACTOME_LATE_ENDOSOMAL_MICROAUTOPHAGY	33	0.52	1.62	0.026	0.044	0.994
REACTOME_TRANSPORT_OF_MATURE_MRNAS_DERIVED_FROM_INTRONLESS_TRANSCRIPTS	42	0.48	1.62	0.015	0.043	0.994
REACTOME_ABC_TRANSPORTER_DISORDERS	76	0.44	1.61	0.003	0.045	0.995
REACTOME_CALNEXIN_CALRETICULIN_CYCLE	24	0.55	1.61	0.023	0.045	0.995
REACTOME_HCMV_EARLY_EVENTS	74	0.43	1.61	0	0.046	0.995
REACTOME_FANCONI_ANEMIA_PATHWAY	38	0.49	1.6	0.024	0.047	0.995
REACTOME_ABERRANT_REGULATION_OF_MITOTIC_G1_S_TRANSITION_IN_CANCER_DUE_TO_RB1_DEFECTS	16	0.6	1.6	0.031	0.047	0.995
REACTOME_CHONDROITIN_SULFATE_BIOSYNTHESIS	20	0.57	1.6	0.034	0.047	0.995
REACTOME_TCR_SIGNALING	120	0.4	1.6	0.003	0.047	0.995
REACTOME_DISEASES_ASSOCIATED_WITH_GLYCOSYLATION_PRECURSOR_BIOSYNTHESIS	18	0.59	1.6	0.036	0.047	0.997
REACTOME_RHOV_GTPASE_CYCLE	33	0.52	1.6	0.019	0.048	0.997
REACTOME_METAL_ION_SLC_TRANSPORTERS	25	0.55	1.6	0.02	0.048	0.997
REACTOME_SIGNALING_BY_NOTCH	179	0.38	1.6	0	0.048	0.997
REACTOME_AUTOPHAGY	146	0.38	1.59	0	0.049	0.997
REACTOME_NEDDYLATION	233	0.37	1.59	0	0.05	0.998
REACTOME_MRNA_DECAY_BY_5_TO_3_EXORIBONUCLEASE	15	0.6	1.59	0.034	0.05	0.998
REACTOME_KERATAN_SULFATE_KERATIN_METABOLISM	33	0.51	1.58	0.027	0.051	0.998
REACTOME_ABC_FAMILY_PROTEINS_MEDIATED_TRANSPORT	102	0.4	1.58	0.006	0.051	0.998
REACTOME_CLEC7A_DECTIN_1_SIGNALING	98	0.41	1.58	0	0.051	0.998
REACTOME_MICRORNA_MIRNA_BIOGENESIS	24	0.53	1.58	0.027	0.051	0.998
REACTOME_RHOA_GTPASE_CYCLE	148	0.38	1.58	0	0.052	0.998
REACTOME_CELLULAR_RESPONSE_TO_HEAT_STRESS	99	0.4	1.58	0.014	0.052	0.998
REACTOME_INTERFERON_GAMMA_SIGNALING	89	0.42	1.58	0.008	0.053	0.998
REACTOME_ANTIVIRAL_MECHANISM_BY_IFN_STIMULATED_GENES	80	0.42	1.57	0	0.053	0.998
REACTOME_N_GLYCAN_TRIMMING_IN_THE_ER_AND_CALNEXIN_CALRETICULIN_CYCLE	33	0.5	1.57	0.021	0.053	0.998
REACTOME_TRANSLOCATION_OF_SLC2A4_GLUT4_TO_THE_PLASMA_MEMBRANE	71	0.43	1.57	0.012	0.053	0.998
REACTOME_INTERLEUKIN_1_FAMILY_SIGNALING	139	0.39	1.57	0.003	0.054	0.998
REACTOME_MAP2K_AND_MAPK_ACTIVATION	40	0.48	1.57	0.015	0.055	0.998
REACTOME_RESOLUTION_OF_D_LOOP_STRUCTURES	34	0.49	1.57	0.016	0.056	0.998
REACTOME_ONCOGENIC_MAPK_SIGNALING	82	0.42	1.56	0.006	0.056	0.998
REACTOME_TRANSCRIPTION_OF_E2F_TARGETS_UNDER_NEGATIVE_CONTROL_BY_P107_RBL1_AND_P130_RBL2_IN_COMPLEX_WITH_HDAC1	15	0.6	1.56	0.048	0.057	0.998
REACTOME_RHOF_GTPASE_CYCLE	40	0.47	1.56	0.019	0.057	0.998
REACTOME_PROCESSING_OF_INTRONLESS_PRE_MRNAS	19	0.57	1.56	0.043	0.057	0.998
REACTOME_SIGNALING_BY_FLT3_FUSION_PROTEINS	19	0.56	1.56	0.036	0.058	0.998
REACTOME_HSP90_CHAPERONE_CYCLE_FOR_STEROID_HORMONE_RECEPTORS_SHR	56	0.44	1.56	0.03	0.058	0.998
REACTOME_RESOLUTION_OF_ABASIC_SITES_AP_SITES	37	0.48	1.56	0.011	0.058	0.999
REACTOME_BUTYRATE_RESPONSE_FACTOR_1_BRF1_BINDS_AND_DESTABILIZES_MRNA	16	0.59	1.56	0.05	0.058	0.999
REACTOME_FLT3_SIGNALING_IN_DISEASE	27	0.52	1.56	0.038	0.058	0.999
REACTOME_NOD1_2_SIGNALING_PATHWAY	35	0.49	1.56	0.019	0.058	0.999
REACTOME_PROCESSIVE_SYNTHESIS_ON_THE_LAGGING_STRAND	15	0.59	1.56	0.043	0.058	0.999
REACTOME_SIGNALLING_TO_RAS	20	0.55	1.55	0.036	0.058	0.999
REACTOME_MTORC1_MEDIATED_SIGNALLING	24	0.53	1.55	0.031	0.06	0.999
REACTOME_SIGNALING_BY_MODERATE_KINASE_ACTIVITY_BRAF_MUTANTS	45	0.45	1.55	0.014	0.061	1
REACTOME_HCMV_LATE_EVENTS	52	0.45	1.54	0.022	0.061	1
REACTOME_CITRIC_ACID_CYCLE_TCA_CYCLE	22	0.53	1.54	0.028	0.062	1
REACTOME_SUMOYLATION_OF_SUMOYLATION_PROTEINS	34	0.5	1.54	0.026	0.062	1
REACTOME_METABOLISM_OF_AMINO_ACIDS_AND_DERIVATIVES	360	0.34	1.54	0	0.063	1
REACTOME_COPI_MEDIATED_ANTEROGRADE_TRANSPORT	99	0.39	1.54	0.003	0.063	1
REACTOME_ATTENUATION_PHASE	27	0.5	1.54	0.04	0.063	1
REACTOME_ER_TO_GOLGI_ANTEROGRADE_TRANSPORT	152	0.37	1.53	0.01	0.065	1
REACTOME_BETA_CATENIN_INDEPENDENT_WNT_SIGNALING	144	0.37	1.53	0.003	0.065	1
REACTOME_PLATELET_AGGREGATION_PLUG_FORMATION	38	0.47	1.53	0.015	0.065	1
REACTOME_MRNA_CAPPING	29	0.5	1.53	0.035	0.066	1
REACTOME_KSRP_KHSRP_BINDS_AND_DESTABILIZES_MRNA	16	0.57	1.53	0.046	0.066	1
REACTOME_OVARIAN_TUMOR_DOMAIN_PROTEASES	38	0.47	1.53	0.025	0.067	1
REACTOME_MAPK_FAMILY_SIGNALING_CASCADES	321	0.34	1.52	0	0.069	1
REACTOME_RHO_GTPASES_ACTIVATE_IQGAPS	31	0.48	1.52	0.038	0.069	1
REACTOME_INTEGRIN_SIGNALING	27	0.5	1.52	0.025	0.072	1
REACTOME_SARS_COV_2_INFECTION	66	0.42	1.51	0.013	0.072	1
REACTOME_DNA_DOUBLE_STRAND_BREAK_RESPONSE	43	0.45	1.51	0.031	0.072	1
REACTOME_TRISTETRAPROLIN_TTP_ZFP36_BINDS_AND_DESTABILIZES_MRNA	16	0.57	1.51	0.052	0.074	1
REACTOME_SUMOYLATION_OF_UBIQUITINYLATION_PROTEINS	38	0.48	1.51	0.035	0.074	1
REACTOME_INTERCONVERSION_OF_NUCLEOTIDE_DI_AND_TRIPHOSPHATES	29	0.49	1.51	0.049	0.074	1
REACTOME_PYRUVATE_METABOLISM_AND_CITRIC_ACID_TCA_CYCLE	54	0.42	1.51	0.011	0.075	1
REACTOME_RNA_POLYMERASE_II_TRANSCRIBES_SNRNA_GENES	77	0.41	1.5	0.011	0.078	1
REACTOME_ANTIGEN_PROCESSING_UBIQUITINATION_PROTEASOME_DEGRADATION	307	0.33	1.5	0	0.079	1
REACTOME_TP53_REGULATES_TRANSCRIPTION_OF_CELL_DEATH_GENES	44	0.45	1.5	0.026	0.079	1
REACTOME_TRANSCRIPTIONAL_REGULATION_BY_RUNX1	176	0.35	1.49	0	0.08	1
REACTOME_SIGNALING_BY_HIPPO	20	0.54	1.49	0.063	0.082	1
REACTOME_PROTEIN_METHYLATION	17	0.55	1.49	0.044	0.083	1
REACTOME_SIGNALING_BY_FLT3_ITD_AND_TKD_MUTANTS	16	0.58	1.49	0.065	0.084	1
REACTOME_FORMATION_OF_THE_EARLY_ELONGATION_COMPLEX	33	0.46	1.48	0.049	0.085	1
REACTOME_PROCESSIVE_SYNTHESIS_ON_THE_C_STRAND_OF_THE_TELOMERE	19	0.54	1.48	0.06	0.085	1
REACTOME_THE_NLRP3_INFLAMMASOME	16	0.56	1.48	0.033	0.086	1
REACTOME_DOPAMINE_NEUROTRANSMITTER_RELEASE_CYCLE	23	0.51	1.48	0.049	0.086	1
REACTOME_INSERTION_OF_TAIL_ANCHORED_PROTEINS_INTO_THE_ENDOPLASMIC_RETICULUM_MEMBRANE	22	0.52	1.48	0.047	0.086	1
REACTOME_RHOG_GTPASE_CYCLE	73	0.4	1.48	0.018	0.086	1
REACTOME_O_GLYCOSYLATION_OF_TSR_DOMAIN_CONTAINING_PROTEINS	38	0.46	1.48	0.031	0.087	1
REACTOME_AGGREPHAGY	42	0.44	1.48	0.025	0.087	1
REACTOME_TGF_BETA_RECEPTOR_SIGNALING_ACTIVATES_SMADS	32	0.47	1.48	0.038	0.087	1
REACTOME_RAC2_GTPASE_CYCLE	85	0.4	1.47	0.022	0.087	1
REACTOME_DISEASES_ASSOCIATED_WITH_N_GLYCOSYLATION_OF_PROTEINS	17	0.54	1.47	0.042	0.087	1
REACTOME_RHO_GTPASE_CYCLE	435	0.32	1.47	0	0.088	1
REACTOME_SCAVENGING_BY_CLASS_A_RECEPTORS	19	0.53	1.47	0.06	0.087	1
REACTOME_HIV_TRANSCRIPTION_INITIATION	46	0.43	1.47	0.042	0.089	1
REACTOME_POLYMERASE_SWITCHING_ON_THE_C_STRAND_OF_THE_TELOMERE	25	0.49	1.47	0.057	0.09	1
REACTOME_ACTIVATED_TAK1_MEDIATES_P38_MAPK_ACTIVATION	22	0.51	1.47	0.061	0.09	1
REACTOME_NUCLEOTIDE_BINDING_DOMAIN_LEUCINE_RICH_REPEAT_CONTAINING_RECEPTOR_NLR_SIGNALING_PATHWAYS	55	0.42	1.46	0.039	0.093	1
REACTOME_RHO_GTPASES_ACTIVATE_CIT	19	0.53	1.45	0.057	0.097	1
REACTOME_COOPERATION_OF_PDCL_PHLP1_AND_TRIC_CCT_IN_G_PROTEIN_BETA_FOLDING	37	0.45	1.45	0.039	0.097	1
REACTOME_MEIOTIC_RECOMBINATION	26	0.47	1.45	0.06	0.098	1
REACTOME_GLYCOGEN_SYNTHESIS	16	0.55	1.45	0.091	0.099	1
REACTOME_BASIGIN_INTERACTIONS	25	0.49	1.45	0.049	0.099	1
REACTOME_SIGNALING_BY_TGF_BETA_RECEPTOR_COMPLEX	73	0.4	1.45	0.026	0.1	1
REACTOME_FORMATION_OF_FIBRIN_CLOT_CLOTTING_CASCADE	38	0.45	1.45	0.07	0.099	1
REACTOME_NONHOMOLOGOUS_END_JOINING_NHEJ	35	0.46	1.45	0.05	0.1	1
REACTOME_DISEASES_OF_PROGRAMMED_CELL_DEATH	40	0.45	1.44	0.05	0.102	1
REACTOME_RESPONSE_OF_EIF2AK1_HRI_TO_HEME_DEFICIENCY	15	0.56	1.44	0.096	0.104	1
REACTOME_FATTY_ACYL_COA_BIOSYNTHESIS	36	0.46	1.44	0.056	0.104	1
REACTOME_METABOLISM_OF_NUCLEOTIDES	96	0.37	1.43	0.012	0.106	1
REACTOME_SIGNALING_BY_NOTCH3	49	0.42	1.43	0.051	0.106	1
REACTOME_TOLL_LIKE_RECEPTOR_CASCADES	150	0.34	1.43	0.003	0.107	1
REACTOME_ONCOGENE_INDUCED_SENESCENCE	32	0.45	1.43	0.08	0.109	1
REACTOME_RUNX2_REGULATES_BONE_DEVELOPMENT	30	0.46	1.43	0.043	0.109	1
REACTOME_GLYCOSAMINOGLYCAN_METABOLISM	123	0.36	1.42	0.006	0.112	1
REACTOME_TOLL_LIKE_RECEPTOR_TLR1_TLR2_CASCADE	99	0.37	1.42	0.015	0.112	1
REACTOME_COPI_INDEPENDENT_GOLGI_TO_ER_RETROGRADE_TRAFFIC	52	0.41	1.41	0.037	0.117	1
REACTOME_MITOCHONDRIAL_BIOGENESIS	92	0.37	1.41	0.024	0.117	1
REACTOME_REGULATION_OF_CHOLESTEROL_BIOSYNTHESIS_BY_SREBP_SREBF	55	0.42	1.41	0.035	0.118	1
REACTOME_INTERFERON_SIGNALING	194	0.33	1.41	0.004	0.119	1
REACTOME_REGULATION_OF_GLUCOKINASE_BY_GLUCOKINASE_REGULATORY_PROTEIN	31	0.46	1.41	0.065	0.12	1
REACTOME_SULFUR_AMINO_ACID_METABOLISM	27	0.47	1.41	0.071	0.12	1
REACTOME_METABOLISM_OF_FOLATE_AND_PTERINES	17	0.52	1.41	0.099	0.121	1
REACTOME_WNT_LIGAND_BIOGENESIS_AND_TRAFFICKING	26	0.48	1.4	0.094	0.121	1
REACTOME_ASSEMBLY_OF_THE_HIV_VIRION	16	0.52	1.4	0.088	0.122	1
REACTOME_SUMOYLATION	168	0.33	1.4	0.003	0.125	1
REACTOME_NCAM1_INTERACTIONS	42	0.42	1.4	0.064	0.125	1
REACTOME_SIGNALING_BY_PDGFR_IN_DISEASE	19	0.5	1.4	0.094	0.125	1
REACTOME_TNFR2_NON_CANONICAL_NF_KB_PATHWAY	100	0.36	1.4	0.021	0.125	1
REACTOME_SYNTHESIS_OF_PA	38	0.43	1.4	0.066	0.126	1
REACTOME_CHEMOKINE_RECEPTORS_BIND_CHEMOKINES	57	0.39	1.39	0.063	0.131	1
REACTOME_ASPARAGINE_N_LINKED_GLYCOSYLATION	298	0.31	1.39	0	0.132	1
REACTOME_FACTORS_INVOLVED_IN_MEGAKARYOCYTE_DEVELOPMENT_AND_PLATELET_PRODUCTION	151	0.34	1.39	0.01	0.132	1
REACTOME_MISMATCH_REPAIR	15	0.54	1.38	0.11	0.134	1
REACTOME_RAF_INDEPENDENT_MAPK1_3_ACTIVATION	23	0.48	1.38	0.076	0.134	1
REACTOME_GLYCOLYSIS	69	0.38	1.38	0.036	0.134	1
REACTOME_ABORTIVE_ELONGATION_OF_HIV_1_TRANSCRIPT_IN_THE_ABSENCE_OF_TAT	23	0.48	1.38	0.091	0.134	1
REACTOME_G_ALPHA_Q_SIGNALLING_EVENTS	212	0.32	1.38	0.018	0.137	1
REACTOME_TCF_DEPENDENT_SIGNALING_IN_RESPONSE_TO_WNT	170	0.33	1.38	0.014	0.137	1
REACTOME_POST_CHAPERONIN_TUBULIN_FOLDING_PATHWAY	23	0.46	1.38	0.091	0.137	1
REACTOME_OXIDATIVE_STRESS_INDUCED_SENESCENCE	64	0.38	1.37	0.055	0.14	1
REACTOME_BUDDING_AND_MATURATION_OF_HIV_VIRION	27	0.45	1.37	0.071	0.141	1
REACTOME_CHONDROITIN_SULFATE_DERMATAN_SULFATE_METABOLISM	50	0.4	1.37	0.057	0.142	1
REACTOME_SIGNALING_BY_WNT	265	0.31	1.37	0.007	0.142	1
REACTOME_RIPK1_MEDIATED_REGULATED_NECROSIS	29	0.44	1.37	0.093	0.143	1
REACTOME_JNK_C_JUN_KINASES_PHOSPHORYLATION_AND_ACTIVATION_MEDIATED_BY_ACTIVATED_HUMAN_TAK1	21	0.49	1.37	0.115	0.143	1
REACTOME_DEFECTIVE_B4GALT7_CAUSES_EDS_PROGEROID_TYPE	20	0.48	1.37	0.09	0.143	1
REACTOME_RETROGRADE_TRANSPORT_AT_THE_TRANS_GOLGI_NETWORK	49	0.4	1.37	0.055	0.144	1
REACTOME_HSF1_ACTIVATION	30	0.44	1.36	0.081	0.145	1
REACTOME_ANCHORING_FIBRIL_FORMATION	15	0.52	1.36	0.087	0.145	1
REACTOME_ACYL_CHAIN_REMODELLING_OF_PE	28	0.44	1.36	0.089	0.145	1
REACTOME_DISEASES_OF_SIGNAL_TRANSDUCTION_BY_GROWTH_FACTOR_RECEPTORS_AND_SECOND_MESSENGERS	389	0.3	1.36	0	0.145	1
REACTOME_CONVERSION_FROM_APC_C_CDC20_TO_APC_C_CDH1_IN_LATE_ANAPHASE	20	0.48	1.36	0.104	0.145	1
REACTOME_SUMOYLATION_OF_TRANSCRIPTION_COFACTORS	43	0.41	1.36	0.08	0.146	1
REACTOME_SEALING_OF_THE_NUCLEAR_ENVELOPE_NE_BY_ESCRT_III	30	0.45	1.36	0.103	0.147	1
REACTOME_REGULATION_OF_GENE_EXPRESSION_IN_BETA_CELLS	20	0.49	1.36	0.103	0.149	1
REACTOME_IRON_UPTAKE_AND_TRANSPORT	57	0.39	1.35	0.056	0.15	1
REACTOME_SARS_COV_1_INFECTION	49	0.4	1.35	0.086	0.151	1
REACTOME_MITOPHAGY	27	0.45	1.35	0.103	0.151	1
REACTOME_CARGO_TRAFFICKING_TO_THE_PERICILIARY_MEMBRANE	48	0.39	1.35	0.063	0.151	1
REACTOME_DEREGULATED_CDK5_TRIGGERS_MULTIPLE_NEURODEGENERATIVE_PATHWAYS_IN_ALZHEIMER_S_DISEASE_MODELS	20	0.48	1.35	0.112	0.152	1
REACTOME_PYRUVATE_METABOLISM	31	0.43	1.35	0.101	0.154	1
REACTOME_CHOLESTEROL_BIOSYNTHESIS	25	0.45	1.35	0.098	0.155	1
REACTOME_SYNTHESIS_OF_VERY_LONG_CHAIN_FATTY_ACYL_COAS	24	0.47	1.34	0.093	0.158	1
REACTOME_ABERRANT_REGULATION_OF_MITOTIC_EXIT_IN_CANCER_DUE_TO_RB1_DEFECTS	20	0.49	1.34	0.125	0.158	1
REACTOME_RHO_GTPASES_ACTIVATE_ROCKS	19	0.48	1.34	0.096	0.158	1
REACTOME_YAP1_AND_WWTR1_TAZ_STIMULATED_GENE_EXPRESSION	15	0.52	1.34	0.129	0.161	1
REACTOME_EGR2_AND_SOX10_MEDIATED_INITIATION_OF_SCHWANN_CELL_MYELINATION	29	0.44	1.34	0.111	0.16	1
REACTOME_METABOLISM_OF_COFACTORS	19	0.48	1.33	0.122	0.163	1
REACTOME_SIGNALING_BY_NOTCH1_PEST_DOMAIN_MUTANTS_IN_CANCER	58	0.37	1.33	0.075	0.163	1
REACTOME_RAS_PROCESSING	24	0.46	1.33	0.128	0.164	1
REACTOME_SIGNALING_BY_RECEPTOR_TYROSINE_KINASES	494	0.29	1.33	0	0.165	1
REACTOME_NEGATIVE_EPIGENETIC_REGULATION_OF_RRNA_EXPRESSION	46	0.39	1.33	0.075	0.165	1
REACTOME_DETOXIFICATION_OF_REACTIVE_OXYGEN_SPECIES	35	0.42	1.33	0.095	0.166	1
REACTOME_NCAM_SIGNALING_FOR_NEURITE_OUT_GROWTH	63	0.37	1.32	0.076	0.17	1
REACTOME_REGULATION_OF_TP53_ACTIVITY_THROUGH_METHYLATION	19	0.47	1.32	0.121	0.17	1
REACTOME_FORMATION_OF_RNA_POL_II_ELONGATION_COMPLEX	58	0.37	1.32	0.06	0.171	1
REACTOME_INTERLEUKIN_2_FAMILY_SIGNALING	43	0.39	1.32	0.105	0.173	1
REACTOME_TRANSCRIPTIONAL_REGULATION_BY_THE_AP_2_TFAP2_FAMILY_OF_TRANSCRIPTION_FACTORS	38	0.41	1.32	0.097	0.173	1
REACTOME_ACYL_CHAIN_REMODELLING_OF_PI	17	0.47	1.32	0.122	0.175	1
REACTOME_MITOCHONDRIAL_TRNA_AMINOACYLATION	16	0.5	1.31	0.16	0.177	1
REACTOME_RECYCLING_PATHWAY_OF_L1	48	0.38	1.31	0.091	0.177	1
REACTOME_INHIBITION_OF_DNA_RECOMBINATION_AT_TELOMERE	20	0.47	1.31	0.138	0.177	1
REACTOME_TRANSCRIPTION_OF_THE_HIV_GENOME	69	0.36	1.31	0.077	0.178	1
REACTOME_GASTRIN_CREB_SIGNALLING_PATHWAY_VIA_PKC_AND_MAPK	18	0.48	1.31	0.16	0.179	1
REACTOME_ELASTIC_FIBRE_FORMATION	45	0.39	1.31	0.101	0.179	1
REACTOME_GLYCOGEN_BREAKDOWN_GLYCOGENOLYSIS	15	0.5	1.31	0.154	0.181	1
REACTOME_DISEASES_OF_METABOLISM	242	0.3	1.31	0.022	0.18	1
REACTOME_RAB_GERANYLGERANYLATION	63	0.37	1.31	0.082	0.18	1
REACTOME_SIGNALING_BY_BRAF_AND_RAF_FUSIONS	65	0.37	1.31	0.09	0.181	1
REACTOME_ESTROGEN_DEPENDENT_GENE_EXPRESSION	90	0.33	1.3	0.072	0.182	1
REACTOME_ZINC_TRANSPORTERS	16	0.49	1.3	0.141	0.184	1
REACTOME_RNA_POLYMERASE_III_TRANSCRIPTION_INITIATION_FROM_TYPE_1_PROMOTER	28	0.43	1.3	0.112	0.184	1
REACTOME_RHOU_GTPASE_CYCLE	33	0.41	1.3	0.113	0.186	1
REACTOME_HSF1_DEPENDENT_TRANSACTIVATION	37	0.39	1.3	0.095	0.189	1
REACTOME_GLYCOGEN_METABOLISM	27	0.43	1.3	0.124	0.189	1
REACTOME_POST_TRANSLATIONAL_MODIFICATION_SYNTHESIS_OF_GPI_ANCHORED_PROTEINS	90	0.34	1.29	0.051	0.194	1

## Sheet: S8-Commonly enriched Gene Sets
Supplementary Table 8 : Commonly enriched GSEA Gene Sets
		NA in vitro vs WT					NA in vivo vs WT					ALK+ ALCL vs Reactive
Gene_Set	SIZE	ES	NES	NOM_p_val	FDR_q_val	FWER_p_val	ES	NES	NOM_p_val	FDR_q_val	FWER_p_val	ES	NES	NOM_p_val	FDR_q_val	FWER_p_val
REACTOME_ACYL_CHAIN_REMODELLING_OF_PE	26	0.71	1.75	0	0.125	0.691	0.69	1.96	0.002	0.027	0.095	0.44	1.36	0.089	0.145	1
REACTOME_ASSEMBLY_OF_COLLAGEN_FIBRILS_AND_OTHER_MULTIMERIC_STRUCTURES	61	0.62	1.83	0	0.054	0.283	0.54	1.8	0	0.062	0.513	0.63	2.29	0	0	0.001
REACTOME_COLLAGEN_BIOSYNTHESIS_AND_MODIFYING_ENZYMES	67	0.6	1.8	0	0.069	0.432	0.55	1.9	0	0.032	0.182	0.63	2.23	0	0	0.003
REACTOME_COLLAGEN_CHAIN_TRIMERIZATION	44	0.59	1.65	0.009	0.171	0.988	0.56	1.78	0.003	0.066	0.604	0.62	2.03	0	0.002	0.075
REACTOME_COLLAGEN_FORMATION	90	0.63	2.01	0	0.005	0.014	0.56	2.04	0	0.008	0.014	0.62	2.32	0	0	0.001
REACTOME_CROSSLINKING_OF_COLLAGEN_FIBRILS	18	0.71	1.65	0.015	0.181	0.985	0.65	1.7	0.006	0.104	0.89	0.62	1.69	0.012	0.027	0.945
REACTOME_DEGRADATION_OF_THE_EXTRACELLULAR_MATRIX	134	0.58	1.92	0	0.015	0.077	0.51	1.95	0	0.023	0.101	0.53	2.17	0	0	0.01
REACTOME_ECM_PROTEOGLYCANS	75	0.65	1.98	0	0.005	0.022	0.55	1.94	0	0.023	0.119	0.6	2.22	0	0	0.003
REACTOME_ELASTIC_FIBRE_FORMATION	45	0.62	1.73	0.002	0.145	0.807	0.57	1.79	0	0.068	0.58	0.39	1.31	0.101	0.179	1
REACTOME_EXTRACELLULAR_MATRIX_ORGANIZATION	292	0.56	2.04	0	0.008	0.008	0.48	2.04	0	0.006	0.015	0.5	2.21	0	0	0.007
REACTOME_LAMININ_INTERACTIONS	30	0.79	2.03	0	0.004	0.008	0.75	2.19	0	0	0	0.54	1.69	0.013	0.028	0.95
REACTOME_MET_PROMOTES_CELL_MOTILITY	41	0.61	1.67	0.002	0.169	0.966	0.54	1.68	0.009	0.103	0.937	0.61	2.05	0	0.001	0.058
REACTOME_NON_INTEGRIN_MEMBRANE_ECM_INTERACTIONS	58	0.58	1.73	0.002	0.155	0.801	0.56	1.85	0	0.04	0.327	0.52	1.82	0	0.011	0.609
REACTOME_REGULATION_OF_TLR_BY_ENDOGENOUS_LIGAND	20	0.71	1.66	0.005	0.178	0.98	0.58	1.52	0.033	0.189	1	0.6	1.63	0.034	0.04	0.994
REACTOME_WNT_LIGAND_BIOGENESIS_AND_TRAFFICKING	25	0.69	1.71	0.018	0.138	0.867	0.68	1.89	0.005	0.033	0.214	0.48	1.4	0.094	0.121	1
		NA in vitro vs WT					NA in vivo vs WT					ALK+ ALCL vs Reactive
Gene_Set	SIZE	ES	NES	NOM_p_val	FDR_q_val	FWER_p_val	ES	NES	NOM_p_val	FDR_q_val	FWER_p_val	ES	NES	NOM_p_val	FDR_q_val	FWER_p_val
HALLMARK_COAGULATION	138	0.46	1.51	0	0.134	0.217	0.38	1.4	0.011	0.075	0.32	0.5	2	0	0	0.002
HALLMARK_EPITHELIAL_MESENCHYMAL_TRANSITION	200	0.56	1.95	0	0	0	0.52	2.05	0	0	0	0.68	2.93	0	0	0
HALLMARK_ESTROGEN_RESPONSE_EARLY	199	0.38	1.34	0.029	0.14	0.774	0.34	1.34	0.011	0.073	0.494	0.36	1.54	0	0.009	0.094
HALLMARK_ESTROGEN_RESPONSE_LATE	198	0.43	1.49	0.003	0.118	0.277	0.34	1.35	0.015	0.08	0.461	0.43	1.83	0	0.001	0.009
HALLMARK_HEDGEHOG_SIGNALING	36	0.48	1.3	0.147	0.162	0.866	0.51	1.55	0.007	0.056	0.088	0.44	1.41	0.046	0.03	0.294
HALLMARK_HEME_METABOLISM	192	0.37	1.3	0.035	0.171	0.863	0.35	1.43	0.006	0.071	0.26	0.27	1.15	0.153	0.195	0.944
HALLMARK_P53_PATHWAY	193	0.37	1.28	0.063	0.16	0.899	0.34	1.35	0.009	0.073	0.468	0.39	1.66	0	0.003	0.03
HALLMARK_PROTEIN_SECRETION	96	0.44	1.38	0.044	0.128	0.62	0.38	1.39	0.026	0.07	0.34	0.51	1.96	0	0	0.002
HALLMARK_UV_RESPONSE_DN	143	0.4	1.34	0.042	0.146	0.756	0.35	1.35	0.022	0.086	0.448	0.47	1.93	0	0	0.003

## Sheet: S9-29 common genes ExtraMat
29 common
MMP3	Secreted to extracellular cellular space
COL6A5	Secreted to extracellular cellular space
TIMP1	Secreted to extracellular cellular space
ADAMTS16	Secreted to extracellular cellular space
SCUBE1	Secreted to extracellular cellular space
FN1	Secreted to extracellular cellular space
MMP2	Secreted to extracellular cellular space
COL1A1	Secreted to extracellular cellular space
LAMB3	Secreted to extracellular cellular space
COL5A1	Secreted to extracellular cellular space
COL1A2	Secreted to extracellular cellular space
DCN	Secreted to extracellular cellular space
CTSL	Vesicles & secreted to extracellular cellular space
COL16A1	Secreted to extracellular cellular space
SPP1	Secreted to extracellular cellular space
COL12A1	Secreted to extracellular cellular space
MMP14	Plasma membrane
ADAMTS5	Secreted to extracellular cellular space
FBN1	Secreted to extracellular cellular space
LAMC1	Secreted to extracellular cellular space
COL4A1	Secreted to extracellular cellular space
FBN2	Secreted to extracellular cellular space
CAPN13	Cytosol
MMP25	Plasma membrane
HTRA1	Plasma membrane & secreted
ADAM9	Plasma membrane & secreted
CTSD	Secreted to extracellular cellular space
ELANE	Secreted to extracellular cellular space
CAPNS1	Cytosol
